# Supplementary material for: A Customized Monkeypox Virus Genomic Database (MPXV DB v1.0) for Rapid Sequence Analysis and Phylogenomic Discoveries in CLC Microbial Genomics
Source: Viruses. 2022 Dec 22;15(1):40. doi: 10.3390/v15010040 (PMC9861985; doi:10.3390/v15010040)
Supplement: Supplementary file 1 [file viruses-15-00040-s001.zip]

Archive with 5 entries (5 files):
- FIG S1 VHC settings.pdf
- FIG S2 VIS settings.pdf
- TABLE S1 MPXV (v1.0) metadata.xlsx
- TABLE S2 MOCOVA (v1.0) metadata.xlsx
- VIDEO S1.mov
