# Supplementary material for: A Customized Monkeypox Virus Genomic Database (MPXV DB v1.0) for Rapid Sequence Analysis and Phylogenomic Discoveries in CLC Microbial Genomics
Source: Viruses. 2022 Dec 22;15(1):40. doi: 10.3390/v15010040 (PMC9861985; doi:10.3390/v15010040)
Supplement: Supplementary file 1 [file viruses-15-00040-s001.zip › TABLE S1 MPXV (v1.0) metadata.xlsx]

## Sheet: MPXV  (v1.0)
Name	Modified	Description	Size	Accession	Start of sequence	Latin name	Taxonomy	Common name	Linear	Acn_Ctry_Yr	Clade.v1	Clade.v2	Continent	Country	Geo_Location	Group	Host_common name	Isolate	Year	Host	Assembly ID
AY603973	Sat Jul 02 08:10:48 CDT 2022	MPXV; 2; A_ strain MPXV-WRAIR7-61.	199195	AY603973	AGAGGGTAAGAAAAATCAATCGTTTATAGAGACCATCAGAAAGAGGTTTA	MPXV_AY603973	Virus_dsDNA_env; Poxviridae; Chordopoxvirinae; Orthopoxvirus; MPXV; 2; A	Monkeypox virus	Linear	AY603973 USA 1961	West Af	2	N America	USA	USA	A	Crab_eating macaque	MPXV_USA_Water Reed_1961	1961	Cynomolgus macaque	AY603973
AY741551	Sat Jul 02 08:10:57 CDT 2022	MPXV; 2; A_ isolate Sierra Leone.	198756	AY741551	GTAAGAAAAATCAATCGTTTATAGAGACCATCAGAAAGAGGTTTAATATT	MPXV_AY741551	Virus_dsDNA_env; Poxviridae; Chordopoxvirinae; Orthopoxvirus; MPXV; 2; A	Monkeypox virus	Linear	AY741551 SLE 1970	West Af	2	Africa	SLE	Sierra Leone	A	Human	MPXV_SLE_1970	1970	Homo sapiens	AY741551
AY753185	Sat Jul 02 08:11:04 CDT 2022	MPXV; 2; A_ strain COP-58.	199469	AY753185	AACTCTAGAGGGTAAGAAAAATCAATCGTTTATAGAGACCATCAGAAAGA	MPXV_AY753185	Virus_dsDNA_env; Poxviridae; Chordopoxvirinae; Orthopoxvirus; MPXV; 2; A	Monkeypox virus	Linear	AY753185 DNK 1958	West Af	2	Europe	DNK	Denmark: Copenhagen	A	Crab_eating macaque	MPXV_DNK_Copenhagen_1958	1958	Cynomolgus macaque	AY753185
DQ011153	Sat Jul 02 08:11:13 CDT 2022	MPXV; 2; A_ strain USA_2003_044.	198780	DQ011153	GTGTCTAGAAAAAAATGTGTGACCCACGACTGTAGGAAACTCTAGAGGGT	MPXV_DQ011153	Virus_dsDNA_env; Poxviridae; Chordopoxvirinae; Orthopoxvirus; MPXV; 2; A	Monkeypox virus	Linear	DQ011153 USA 2003	West Af	2	N America	USA	Ghana	A	Prairie dog	MPXV_USA_Ghana_2003_044	2003	Cynomys	DQ011153
DQ011154	Sat Jul 02 08:11:22 CDT 2022	MPXV; 1; II_ strain Congo_2003_358.	197195	DQ011154	GTGTCTAGAAAAAAATGTGTGACCCACGACCGTAGGAAACTCTAGAGGGT	MPXV_DQ011154	Virus_dsDNA_env; Poxviridae; Chordopoxvirinae; Orthopoxvirus; MPXV; 1; II	Monkeypox virus	Linear	DQ011154 ROC 2003	Central Af	1	Africa	ROC	ROC: Impfondo	II	Human	MPXV_ROC_Impfondo_2003	2003	Homo sapiens	DQ011154
DQ011155	Sat Jul 02 08:11:31 CDT 2022	MPXV; 1; II_ strain Zaire_1979-005.	196967	DQ011155	GTGTCTAGAAAAAAATGTGTGACCCACGACCGTAGGAAACTCTAGAGGGT	MPXV_DQ011155	Virus_dsDNA_env; Poxviridae; Chordopoxvirinae; Orthopoxvirus; MPXV; 1; II	Monkeypox virus	Linear	DQ011155 DRC 1979	Central Af	1	Africa	DRC	Zaire	II	Human	MPXV_Zaire_Mindembo_1979	1979	Homo sapiens	DQ011155
DQ011156	Sat Jul 02 08:16:56 CDT 2022	MPXV; 2; A_ strain Liberia_1970_184.	200256	DQ011156	TTTATAGAGACCATCAGAAAGAGGTTTAATATTTTTGTGAGACCCATCGA	MPXV_DQ011156	Virus_dsDNA_env; Poxviridae; Chordopoxvirinae; Orthopoxvirus; MPXV; 2; A	Monkeypox virus	Linear	DQ011156 LBR 1970	West Af	2	Africa	LBR	Liberia	A	Human	MPXV_LBR_1970	1970	Homo sapiens	DQ011156
DQ011157	Sat Jul 02 08:17:11 CDT 2022	MPXV; 2; A_ strain USA_2003_039.	198780	DQ011157	GTGTCTAGAAAAAAATGTGTGACCCACGACCGTAGGAAACTCTAGAGGGT	MPXV_DQ011157	Virus_dsDNA_env; Poxviridae; Chordopoxvirinae; Orthopoxvirus; MPXV; 2; A	Monkeypox virus	Linear	DQ011157 USA 2003	West Af	2	N America	USA	Ghana	A	Human	MPXV_USA_Ghana_2003_039	2003	Homo sapiens	DQ011157
HM172544	Sat Jul 02 08:17:20 CDT 2022	MPXV; 1; II_ strain Zaire 1979-005.	196959	HM172544	GTGTCTAGAAAAAAATGTGTGACCCACGACCGTAGGAAACTCTAGAGGGT	MPXV_HM172544	Virus_dsDNA_env; Poxviridae; Chordopoxvirinae; Orthopoxvirus; MPXV; 1; II	Monkeypox virus	Linear	HM172544 DRC 1979	Central Af	1	Africa	DRC	Zaire	II	Human	MPXV_Zaire 1979_005	1979	Homo sapiens	HM172544
HQ857562	Sat Jul 02 08:17:56 CDT 2022	MPXV; 1; II_ strain V79-I-005.	196849	HQ857562	ATTATATACATAATTTTATAATTAATTTAATTTTACTATTTTATTTAGTG	MPXV_HQ857562	Virus_dsDNA_env; Poxviridae; Chordopoxvirinae; Orthopoxvirus; MPXV; 1; II	Monkeypox virus	Linear	HQ857562 DRC 1979	Central Af	1	Africa	DRC	Zaire	II	Rhesus macaque	MPXV_DRC_Mindembo_1979	1979	Rhesus macaque	HQ857562
JX878407	Sat Jul 02 08:18:23 CDT 2022	MPXV; 1; II_ isolate DRC 06-0950.	196440	JX878407	GTGTCTAGAAAAAAATGTGTGACCCACGACCGTAGGAAACTCTAGAGGGT	MPXV_JX878407	Virus_dsDNA_env; Poxviridae; Chordopoxvirinae; Orthopoxvirus; MPXV; 1; II	Monkeypox virus	Linear	JX878407 DRC 2006	Central Af	1	Africa	DRC	DRC	II	Human	MPXV_DRC 06_0950	2006	Homo sapiens	JX878407
JX878408	Sat Jul 02 08:18:32 CDT 2022	MPXV; 1; IV_ isolate DRC 06-0970.	196740	JX878408	GTGTCTAGAAAAAAATGTGTGACCCACGACCGTAGGAAACTCTAGAGGGT	MPXV_JX878408	Virus_dsDNA_env; Poxviridae; Chordopoxvirinae; Orthopoxvirus; MPXV; 1; IV	Monkeypox virus	Linear	JX878408 DRC 2006	Central Af	1	Africa	DRC	DRC	IV	Human	MPXV_DRC 06_0970	2006	Homo sapiens	JX878408
JX878409	Sat Jul 02 08:18:41 CDT 2022	MPXV; 1; III_ isolate DRC 06-0999.	198597	JX878409	GTGTCTAGAAAAAAATGTGTGACCCACGACCGTAGGAAACTCTAGAGGGT	MPXV_JX878409	Virus_dsDNA_env; Poxviridae; Chordopoxvirinae; Orthopoxvirus; MPXV; 1; III	Monkeypox virus	Linear	JX878409 DRC 2006	Central Af	1	Africa	DRC	DRC	III	Human	MPXV_DRC 06_0999	2006	Homo sapiens	JX878409
JX878410	Sat Jul 02 08:18:49 CDT 2022	MPXV; 1; III_ isolate DRC 06-1070.	198886	JX878410	GTGTCTAGAAAAAAATGTGTGACCCACGACCGTAGGAAACTCTAGAGGGT	MPXV_JX878410	Virus_dsDNA_env; Poxviridae; Chordopoxvirinae; Orthopoxvirus; MPXV; 1; III	Monkeypox virus	Linear	JX878410 DRC 2006	Central Af	1	Africa	DRC	DRC	III	Human	MPXV_DRC 06_1070	2006	Homo sapiens	JX878410
JX878411	Sat Jul 02 08:18:57 CDT 2022	MPXV; 1; III_ isolate DRC 06-1075.	198877	JX878411	GTGTCTAGAAAAAAATGTGTGACCCACGACCGTAGGAAACTCTAGAGGGT	MPXV_JX878411	Virus_dsDNA_env; Poxviridae; Chordopoxvirinae; Orthopoxvirus; MPXV; 1; III	Monkeypox virus	Linear	JX878411 DRC 2006	Central Af	1	Africa	DRC	DRC	III	Human	MPXV_DRC 06_1075	2006	Homo sapiens	JX878411
JX878412	Sat Jul 02 08:19:05 CDT 2022	MPXV; 1; III_ isolate DRC 06-1076.	198737	JX878412	GTGTCTAGAAAAAAATGTGTGACCCACGACCGTAGGAAACTCTAGAGGGT	MPXV_JX878412	Virus_dsDNA_env; Poxviridae; Chordopoxvirinae; Orthopoxvirus; MPXV; 1; III	Monkeypox virus	Linear	JX878412 DRC 2006	Central Af	1	Africa	DRC	DRC	III	Human	MPXV_DRC 06_1076	2006	Homo sapiens	JX878412
JX878413	Sat Jul 02 08:19:12 CDT 2022	MPXV; 1; III_ isolate DRC 07-0045.	197627	JX878413	GTGTCTAGAAAAAAATGTGTGACCCACGACCGTAGGAAACTCTAGAGGGT	MPXV_JX878413	Virus_dsDNA_env; Poxviridae; Chordopoxvirinae; Orthopoxvirus; MPXV; 1; III	Monkeypox virus	Linear	JX878413 DRC 2006	Central Af	1	Africa	DRC	DRC	III	Human	MPXV_DRC 07_0045	2006	Homo sapiens	JX878413
JX878414	Sat Jul 02 08:19:20 CDT 2022	MPXV; 1; III_ isolate DRC 07-0046.	197910	JX878414	GTGTCTAGAAAAAAATGTGTGACCCACGACCGTAGGAAACTCTAGAGGGT	MPXV_JX878414	Virus_dsDNA_env; Poxviridae; Chordopoxvirinae; Orthopoxvirus; MPXV; 1; III	Monkeypox virus	Linear	JX878414 DRC 2006	Central Af	1	Africa	DRC	DRC	III	Human	MPXV_DRC 07_0046	2006	Homo sapiens	JX878414
JX878415	Sat Jul 02 08:19:28 CDT 2022	MPXV; 1; III_ isolate DRC 07-0092.	197488	JX878415	GTGTCTAGAAAAAAATGTGTGACCCACGACCGTAGGAAACTCTAGAGGGT	MPXV_JX878415	Virus_dsDNA_env; Poxviridae; Chordopoxvirinae; Orthopoxvirus; MPXV; 1; III	Monkeypox virus	Linear	JX878415 DRC 2006	Central Af	1	Africa	DRC	DRC	III	Human	MPXV_DRC 07_0092	2006	Homo sapiens	JX878415
JX878416	Sat Jul 02 08:19:36 CDT 2022	MPXV; 1; III_ isolate DRC 07-0093.	197632	JX878416	GTGTCTAGAAAAAAATGTGTGACCCACGACCGTAGGAAACTCTAGAGGGT	MPXV_JX878416	Virus_dsDNA_env; Poxviridae; Chordopoxvirinae; Orthopoxvirus; MPXV; 1; III	Monkeypox virus	Linear	JX878416 DRC 2006	Central Af	1	Africa	DRC	DRC	III	Human	MPXV_DRC 07_0093	2006	Homo sapiens	JX878416
JX878417	Sat Jul 02 08:19:43 CDT 2022	MPXV; 1; V_ isolate DRC 07-0104.	197959	JX878417	GTGTCTAGAAAAAAATGTGTGACCCACGACCGTAGGAAACTCTAGAGGGT	MPXV_JX878417	Virus_dsDNA_env; Poxviridae; Chordopoxvirinae; Orthopoxvirus; MPXV; 1; V	Monkeypox virus	Linear	JX878417 DRC 2006	Central Af	1	Africa	DRC	DRC	V	Human	MPXV_DRC 07_0104	2006	Homo sapiens	JX878417
JX878418	Sat Jul 02 08:19:52 CDT 2022	MPXV; 1; IV_ isolate DRC 07-0120.	196740	JX878418	GTGTCTAGAAAAAAATGTGTGACCCACGACCGTAGGAAACTCTAGAGGGT	MPXV_JX878418	Virus_dsDNA_env; Poxviridae; Chordopoxvirinae; Orthopoxvirus; MPXV; 1; IV	Monkeypox virus	Linear	JX878418 DRC 2007	Central Af	1	Africa	DRC	DRC	IV	Human	MPXV_DRC 07_0120	2007	Homo sapiens	JX878418
JX878419	Sat Jul 02 08:19:59 CDT 2022	MPXV; 1; IV_ isolate DRC 07-0275.	196732	JX878419	GTGTCTAGAAAAAAATGTGTGACCCACGACCGTAGGAAACTCTAGAGGGT	MPXV_JX878419	Virus_dsDNA_env; Poxviridae; Chordopoxvirinae; Orthopoxvirus; MPXV; 1; IV	Monkeypox virus	Linear	JX878419 DRC 2007	Central Af	1	Africa	DRC	DRC	IV	Human	MPXV_DRC 07_0275	2007	Homo sapiens	JX878419
JX878420	Sat Jul 02 08:20:07 CDT 2022	MPXV; 1; IV_ isolate DRC 07-0283.	196730	JX878420	GTGTCTAGAAAAAAATGTGTGACCCACGACCGTAGGAAACTCTAGAGGGT	MPXV_JX878420	Virus_dsDNA_env; Poxviridae; Chordopoxvirinae; Orthopoxvirus; MPXV; 1; IV	Monkeypox virus	Linear	JX878420 DRC 2007	Central Af	1	Africa	DRC	DRC	IV	Human	MPXV_DRC 07_0283	2007	Homo sapiens	JX878420
JX878421	Sat Jul 02 08:20:16 CDT 2022	MPXV; 1; III_ isolate DRC 07-0286.	197767	JX878421	GTGTCTAGAAAAAAATGTGTGACCCACGACCGTAGGAAACTCTAGAGGGT	MPXV_JX878421	Virus_dsDNA_env; Poxviridae; Chordopoxvirinae; Orthopoxvirus; MPXV; 1; III	Monkeypox virus	Linear	JX878421 DRC 2007	Central Af	1	Africa	DRC	DRC	III	Human	MPXV_DRC 07_0286	2007	Homo sapiens	JX878421
JX878422	Sat Jul 02 08:20:24 CDT 2022	MPXV; 1; III_ isolate DRC 07-0287.	197346	JX878422	GTGTCTAGAAAAAAATGTGTGACCCACGACCGTAGGAAACTCTAGAGGGT	MPXV_JX878422	Virus_dsDNA_env; Poxviridae; Chordopoxvirinae; Orthopoxvirus; MPXV; 1; III	Monkeypox virus	Linear	JX878422 DRC 2007	Central Af	1	Africa	DRC	DRC	III	Human	MPXV_DRC 07_0287	2007	Homo sapiens	JX878422
JX878423	Sat Jul 02 08:20:31 CDT 2022	MPXV; 1; II_ isolate DRC 07-0337.	196581	JX878423	GTGTCTAGAAAAAAATGTGTGACCCACGACCGTAGGAAACTCTAGAGGGT	MPXV_JX878423	Virus_dsDNA_env; Poxviridae; Chordopoxvirinae; Orthopoxvirus; MPXV; 1; II	Monkeypox virus	Linear	JX878423 DRC 2007	Central Af	1	Africa	DRC	DRC	II	Human	MPXV_DRC 07_0337	2007	Homo sapiens	JX878423
JX878424	Sat Jul 02 08:20:39 CDT 2022	MPXV; 1; II_ isolate DRC 07-0338.	196376	JX878424	GTGTCTAGAAAAAAATGTGTGACCCACGACCGTAGGAAACTCTAGAGGGT	MPXV_JX878424	Virus_dsDNA_env; Poxviridae; Chordopoxvirinae; Orthopoxvirus; MPXV; 1; II	Monkeypox virus	Linear	JX878424 DRC 2007	Central Af	1	Africa	DRC	DRC	II	Human	MPXV_DRC 07_0338	2007	Homo sapiens	JX878424
JX878425	Sat Jul 02 08:20:47 CDT 2022	MPXV; 1; II_ isolate DRC 07-0354.	197147	JX878425	GTGTCTAGAAAAAAATGTGTGACCCACGACCGTAGGAAACTCTAGAGGGT	MPXV_JX878425	Virus_dsDNA_env; Poxviridae; Chordopoxvirinae; Orthopoxvirus; MPXV; 1; II	Monkeypox virus	Linear	JX878425 DRC 2007	Central Af	1	Africa	DRC	DRC	II	Human	MPXV_DRC 07_0354	2007	Homo sapiens	JX878425
JX878426	Sat Jul 02 08:20:55 CDT 2022	MPXV; 1; IV_ isolate DRC 07-0450.	196747	JX878426	GTGTCTAGAAAAAAATGTGTGACCCACGACCGTAGGAAACTCTAGAGGGT	MPXV_JX878426	Virus_dsDNA_env; Poxviridae; Chordopoxvirinae; Orthopoxvirus; MPXV; 1; IV	Monkeypox virus	Linear	JX878426 DRC 2007	Central Af	1	Africa	DRC	DRC	IV	Human	MPXV_DRC 07_0450	2007	Homo sapiens	JX878426
JX878427	Sat Jul 02 08:21:03 CDT 2022	MPXV; 1; III_ isolate DRC 07-0480.	197347	JX878427	GTGTCTAGAAAAAAATGTGTGACCCACGACCGTAGGAAACTCTAGAGGGT	MPXV_JX878427	Virus_dsDNA_env; Poxviridae; Chordopoxvirinae; Orthopoxvirus; MPXV; 1; III	Monkeypox virus	Linear	JX878427 DRC 2007	Central Af	1	Africa	DRC	DRC	III	Human	MPXV_DRC 07_0480	2007	Homo sapiens	JX878427
JX878428	Sat Jul 02 08:21:10 CDT 2022	MPXV; 1; III_ isolate DRC 07-0514.	197488	JX878428	GTGTCTAGAAAAAAATGTGTGACCCACGACCGTAGGAAACTCTAGAGGGT	MPXV_JX878428	Virus_dsDNA_env; Poxviridae; Chordopoxvirinae; Orthopoxvirus; MPXV; 1; III	Monkeypox virus	Linear	JX878428 DRC 2007	Central Af	1	Africa	DRC	DRC	III	Human	MPXV_DRC 07_0514	2007	Homo sapiens	JX878428
JX878429	Sat Jul 02 08:21:17 CDT 2022	MPXV; 1; II_ isolate DRC 07-0662.	196866	JX878429	GTGTCTAGAAAAAAATGTGTGACCCACGACCGTAGGAAACTCTAGAGGGT	MPXV_JX878429	Virus_dsDNA_env; Poxviridae; Chordopoxvirinae; Orthopoxvirus; MPXV; 1; II	Monkeypox virus	Linear	JX878429 DRC 2007	Central Af	1	Africa	DRC	DRC	II	Human	MPXV_DRC 07_0662	2007	Homo sapiens	JX878429
KC257459	Sat Jul 02 08:21:25 CDT 2022	MPXV; 1; II_ strain Sudan 2005_01.	206372	KC257459	GTGTCTAGAAAAAAATGTGTGACCCACGACCGTAGGAAACTCTAGAGGGT	MPXV_KC257459	Virus_dsDNA_env; Poxviridae; Chordopoxvirinae; Orthopoxvirus; MPXV; 1; II	Monkeypox virus	Linear	KC257459 SDN 2005	Central Af	1	Africa	SDN	Sudan: Nuria	II	Human	MPXV_SDN_Nuria_2005	2005	Homo sapiens	KC257459
KC257460	Sat Jul 02 08:21:32 CDT 2022	MPXV; 1; II_ strain DRC Yandongi 1985.	196487	KC257460	GACCCATCGACGAGAGAAAGAGATGGTTAGTCAAGATATTTTTCTTAGTA	MPXV_KC257460	Virus_dsDNA_env; Poxviridae; Chordopoxvirinae; Orthopoxvirus; MPXV; 1; II	Monkeypox virus	Linear	KC257460 DRC 1985	Central Af	1	Africa	DRC	DRC: Yandongi	II	Human	MPXV_DRC_Yangongi_1986	1985	Homo sapiens	KC257460
KJ642612	Sat Jul 02 08:21:40 CDT 2022	MPXV; 1; IV_ strain Ikubi.	194744	KJ642612	TATTTATGGGTAAAAAAAACTTACTATAAGTGGGTGGGATTCTGGGAATT	MPXV_KJ642612	Virus_dsDNA_env; Poxviridae; Chordopoxvirinae; Orthopoxvirus; MPXV; 1; IV	Monkeypox virus	Linear	KJ642612 DRC 1986	Central Af	1	Africa	DRC	Zaire	IV	Human	MPXV_DRC_Ikubi_1986	1986	Homo sapiens	KJ642612
KJ642613	Sat Jul 02 08:21:50 CDT 2022	MPXV; 1; II_ strain Congo_8.	196442	KJ642613	ACCCATCGACGAGAGAAAGAGATGGTTAGTCAAGATATTTTTCTTAGTAC	MPXV_KJ642613	Virus_dsDNA_env; Poxviridae; Chordopoxvirinae; Orthopoxvirus; MPXV; 1; II	Monkeypox virus	Linear	KJ642613 DRC 1970	Central Af	1	Africa	DRC	Zaire	II	Human	MPXV_DRC_Boende_2008_Congo_8	1970	Homo sapiens	KJ642613
KJ642614	Sat Jul 02 08:22:05 CDT 2022	MPXV; 2; A_ strain UTC.	190083	KJ642614	TCGATGCATTCAAGTATAAAAATACTGCAGCTGTTGCCGTTGTTAAAGGA	MPXV_KJ642614	Virus_dsDNA_env; Poxviridae; Chordopoxvirinae; Orthopoxvirus; MPXV; 2; A	Monkeypox virus	Linear	KJ642614 NLD 1965	West Af	2	Europe	NLD	Netherlands: Rotterdam	A	Human	MPXV_NLD Rotterdam_1965	1965	Homo sapiens	KJ642614
KJ642615	Sat Jul 02 08:22:19 CDT 2022	MPXV; 2; A_ strain W-Nigeria.	197792	KJ642615	CTCTTTCTCTCTTCGATGGGTCTCACAAAAATATTAAACCTCTTTCTGAT	MPXV_KJ642615	Virus_dsDNA_env; Poxviridae; Chordopoxvirinae; Orthopoxvirus; MPXV; 2; A	Monkeypox virus	Linear	KJ642615 NGA 1978	West Af	2	Africa	NGA	Nigeria	A	Human	MPXV_NGA_Omnifunfun_1978	1978	Homo sapiens	KJ642615
KJ642616	Sat Jul 02 08:22:37 CDT 2022	MPXV; 2; A_ strain PCH.	198741	KJ642616	ATCGAAGAGAGAAAGAGATGGTTAGTCAAGATATTTTTCTTAGTACAAAA	MPXV_KJ642616	Virus_dsDNA_env; Poxviridae; Chordopoxvirinae; Orthopoxvirus; MPXV; 2; A	Monkeypox virus	Linear	KJ642616 FRA 1968	West Af	2	Europe	FRA	France: Paris	A	Human	MPXV_FRA_Paris_1968	1968	Homo sapiens	KJ642616
KJ642617	Sat Jul 02 08:22:47 CDT 2022	MPXV; 2; A_ strain Nigeria-SE-1971.	197551	KJ642617	CGAAGAGAGAAAGAGATGGTTAGTCAAGATATTTTTCTTAGTACAAAAGT	MPXV_KJ642617	Virus_dsDNA_env; Poxviridae; Chordopoxvirinae; Orthopoxvirus; MPXV; 2; A	Monkeypox virus	Linear	KJ642617 NGA 1971	West Af	2	Africa	NGA	Nigeria	A	Human	MPXV_NGA_Ihie_1971	1971	Homo sapiens	KJ642617
KJ642618	Sat Jul 02 08:23:13 CDT 2022	MPXV; 1; I _ strain Cameroon-1990.	194363	KJ642618	GTGTCTAGAAAAAAATGTGTGACCCACGACCGTAGGAAACTCTAGAGGGT	MPXV_KJ642618	Virus_dsDNA_env; Poxviridae; Chordopoxvirinae; Orthopoxvirus; MPXV; 1; I	Monkeypox virus	Linear	KJ642618 CMR 1990	Central Af	1	Africa	CMR	Cameroon	I	Human	MPXV_CMR_Ekoumdouma_1989	1990	Homo sapiens	KJ642618
KJ642619	Sat Jul 02 08:23:20 CDT 2022	MPXV; 1; I _ strain Gabon-1988.	196546	KJ642619	GTGTCTAGAAAAAAATGTGTGACCCACGACCGTAGGAAACTCTAGAGGGT	MPXV_KJ642619	Virus_dsDNA_env; Poxviridae; Chordopoxvirinae; Orthopoxvirus; MPXV; 1; I	Monkeypox virus	Linear	KJ642619 GAB 1988	Central Af	1	Africa	GAB	Gabon	I	Human	MPXV_GAB_1987	1988	Homo sapiens	KJ642619
KP849469	Sat Jul 02 08:23:36 CDT 2022	MPXV; 1; II_ isolate Boende_DRC_2008.	197422	KP849469	ATAATATTAATGTACTAAAACTTATGTATTATTAATTTATCTAACTAAAG	MPXV_KP849469	Virus_dsDNA_env; Poxviridae; Chordopoxvirinae; Orthopoxvirus; MPXV; 1; II	Monkeypox virus	Linear	KP849469 DRC 2008	Central Af	1	Africa	DRC	DRC: Boende	II	Human	MPXV_DRC_Boende_2008	2008	Homo sapiens	KP849469
KP849470	Sat Jul 02 08:23:55 CDT 2022	MPXV; 2; A_ isolate Cote d'Ivoire_1971.	200397	KP849470	ATAATATTAATGTACTAAAACTTATGTATTATTAATTTATCTAACTAAAG	MPXV_KP849470	Virus_dsDNA_env; Poxviridae; Chordopoxvirinae; Orthopoxvirus; MPXV; 2; A	Monkeypox virus	Linear	KP849470 CIV 1971	West Af	2	Africa	CIV	Cote d'Ivoire	A	Human	MPXV_CIV_1971	1971	Homo sapiens	KP849470
KP849471	Sat Jul 02 08:24:03 CDT 2022	MPXV; 1; III_ isolate Yambuku_DRC_1985.	197248	KP849471	ATAATATTAATGTACTAAAACTTATGTATTATTAATTTATCTAACTAAAG	MPXV_KP849471	Virus_dsDNA_env; Poxviridae; Chordopoxvirinae; Orthopoxvirus; MPXV; 1; III	Monkeypox virus	Linear	KP849471 DRC 1985	Central Af	1	Africa	DRC	DRC: Yambuku	III	Human	MPXV_DRC_Yambuku_1985	1985	Homo sapiens	KP849471
MK783028	Sat Jul 02 08:24:24 CDT 2022	MPXV; 2; A_UNVERIFIED: strain 3019.	197566	MK783028	CGAAGAGAGAAAGAGATGGTTAGTCAAGATATTTTTCTTAGTACAAAAGT	MPXV_MK783028	Virus_dsDNA_env; Poxviridae; Chordopoxvirinae; Orthopoxvirus; MPXV; 2; A	Monkeypox virus	Linear	MK783028 NGA 2017	West Af	2	Africa	NGA	Nigeria: Rivers State	A	Human	MPXV_NGS_Rivers State_2017_2019	2017	Homo sapiens	MK783028
MK783029	Sat Jul 02 08:24:31 CDT 2022	MPXV; 2; A_UNVERIFIED: strain 3029.	197566	MK783029	CGAAGAGAGAAAGAGATGGTTAGTCAAGATATTTTTCTTAGTACAAAAGT	MPXV_MK783029	Virus_dsDNA_env; Poxviridae; Chordopoxvirinae; Orthopoxvirus; MPXV; 2; A	Monkeypox virus	Linear	MK783029 NGA 2017	West Af	2	Africa	NGA	Nigeria: Rivers State	A	Human	MPXV_NGS_Rivers State_2017_2019	2017	Homo sapiens	MK783029
MK783030	Sat Jul 02 08:24:36 CDT 2022	MPXV; 2; A_UNVERIFIED: strain 3025.	197566	MK783030	CGAAGAGAGAAAGAGATGGTTAGTCAAGATATTTTTCTTAGTACAAAAGT	MPXV_MK783030	Virus_dsDNA_env; Poxviridae; Chordopoxvirinae; Orthopoxvirus; MPXV; 2; A	Monkeypox virus	Linear	MK783030 NGA 2017	West Af	2	Africa	NGA	Nigeria: Rivers State	A	Human	MPXV_NGS_Rivers State_2017_2019	2017	Homo sapiens	MK783030
MK783031	Sat Jul 02 08:24:47 CDT 2022	MPXV; 2; A_UNVERIFIED: strain 3020.	197566	MK783031	CGAAGAGAGAAAGAGATGGTTAGTCAAGATATTTTTCTTAGTACAAAAGT	MPXV_MK783031	Virus_dsDNA_env; Poxviridae; Chordopoxvirinae; Orthopoxvirus; MPXV; 2; A	Monkeypox virus	Linear	MK783031 NGA 2017	West Af	2	Africa	NGA	Nigeria: Rivers State	A	Human	MPXV_NGS_Rivers State_2017_2019	2017	Homo sapiens	MK783031
MK783032	Sat Jul 02 08:24:53 CDT 2022	MPXV; 2; A_UNVERIFIED: strain 3030.	197566	MK783032	CGAAGAGAGAAAGAGATGGTTAGTCAAGATATTTTTCTTAGTACAAAAGT	MPXV_MK783032	Virus_dsDNA_env; Poxviridae; Chordopoxvirinae; Orthopoxvirus; MPXV; 2; A	Monkeypox virus	Linear	MK783032 NGA 2017	West Af	2	Africa	NGA	Nigeria: Rivers State	A	Human	MPXV_NGS_Rivers State_2017_2019	2017	Homo sapiens	MK783032
MN346690	Sat Jul 02 08:27:09 CDT 2022	MPXV; 2; A_UNVERIFIED: isolate MPXV_TNP_2017_North_Bic.	198441	MN346690	GAGAGAAAGRGATGGTTAGTCAAGATATTTTTCTTAGTACAAAAGTCAAT	MPXV_MN346690	Virus_dsDNA_env; Poxviridae; Chordopoxvirinae; Orthopoxvirus; MPXV; 2; A	Monkeypox virus	Linear	MN346690 CIV 2017	West Af	2	Africa	CIV	Cote d'Ivoire	A	Western chimpanzee	MPXV_TNP_2017_North_Bic	2017	Pan troglodytes verus	MN346690
MN346692	Sat Jul 02 08:27:33 CDT 2022	MPXV; 2; A_UNVERIFIED: isolate MPXV_TNP_2017_North_Mama.	198412	MN346692	GAGAGAAAGRGATGGTTAGTCAAGATATTTTTCTTAGTACAAAAGTCAAT	MPXV_MN346692	Virus_dsDNA_env; Poxviridae; Chordopoxvirinae; Orthopoxvirus; MPXV; 2; A	Monkeypox virus	Linear	MN346692 CIV 2017	West Af	2	Africa	CIV	Cote d'Ivoire	A	Western chimpanzee	MPXV_TNP_2017_North_Mama	2017	Pan troglodytes verus	MN346692
MN346693	Sat Jul 02 08:28:10 CDT 2022	MPXV; 2; A_UNVERIFIED: isolate MPXV_TNP_2017_North_Ponan.	193146	MN346693	GAGAGAAAGAGATGGTTAGTCAAGATATTTTTCTTAGTACAAAAGTCAAT	MPXV_MN346693	Virus_dsDNA_env; Poxviridae; Chordopoxvirinae; Orthopoxvirus; MPXV; 2; A	Monkeypox virus	Linear	MN346693 CIV 2017	West Af	2	Africa	CIV	Cote d'Ivoire	A	Western chimpanzee	MPXV_TNP_2017_North_Ponan	2017	Pan troglodytes verus	MN346693
MN346694	Sat Jul 02 08:28:38 CDT 2022	MPXV; 2; A_UNVERIFIED: isolate MPXV_TNP_2017_North_Saro.	198406	MN346694	GAGAGAAAGAGATGGTTAGTCAAGATATTTTTCTTAGTACAAAAGTCAAT	MPXV_MN346694	Virus_dsDNA_env; Poxviridae; Chordopoxvirinae; Orthopoxvirus; MPXV; 2; A	Monkeypox virus	Linear	MN346694 CIV 2017	West Af	2	Africa	CIV	Cote d'Ivoire	A	Western chimpanzee	MPXV_TNP_2017_North_Saro	2017	Pan troglodytes verus	MN346694
MN346695	Sat Jul 02 08:28:56 CDT 2022	MPXV; 2; A_UNVERIFIED: isolate MPXV_TNP_2017_North_Sidonie.	198361	MN346695	GAGAGAAAGAGATGGTTAGTCAAGATATTTTTCTTAGTACAAAAGTCAAT	MPXV_MN346695	Virus_dsDNA_env; Poxviridae; Chordopoxvirinae; Orthopoxvirus; MPXV; 2; A	Monkeypox virus	Linear	MN346695 CIV 2017	West Af	2	Africa	CIV	Cote d'Ivoire	A	Western chimpanzee	MPXV_TNP_2017_North_Sidonie	2017	Pan troglodytes verus	MN346695
MN346696	Sat Jul 02 08:54:09 CDT 2022	MPXV; 2; A_UNVERIFIED: isolate MPXV_TNP_2017_North_Surprise_1.	198365	MN346696	GAGAGAAAGRGATGGTTAGTCAAGATATTTTTCTTAGTACAAAAGTCAAT	MPXV_MN346696	Virus_dsDNA_env; Poxviridae; Chordopoxvirinae; Orthopoxvirus; MPXV; 2; A	Monkeypox virus	Linear	MN346696 CIV 2017	West Af	2	Africa	CIV	Cote d'Ivoire	A	Western chimpanzee	MPXV_TNP_2017_North_Surprise_1	2017	Pan troglodytes verus	MN346696
MN346698	Sat Jul 02 08:54:58 CDT 2022	MPXV; 2; A_UNVERIFIED: isolate MPXV_TNP_2017_South_Pushkin.	198298	MN346698	GAGAGAAAGAGATGGTTAGTCAAGATATTTTTCTTAGTACAAAAGTCAAT	MPXV_MN346698	Virus_dsDNA_env; Poxviridae; Chordopoxvirinae; Orthopoxvirus; MPXV; 2; A	Monkeypox virus	Linear	MN346698 CIV 2017	West Af	2	Africa	CIV	Cote d'Ivoire	A	Western chimpanzee	MPXV_TNP_2017_South_Pushkin	2017	Pan troglodytes verus	MN346698
MN346699	Sat Jul 02 08:55:14 CDT 2022	MPXV; 2; A_UNVERIFIED: isolate MPXV_TNP_2017_South_Ravel_1.	198298	MN346699	GAGAGAAAGAGATGGTTAGTCAAGATATTTTTCTTAGTACAAAAGTCAAT	MPXV_MN346699	Virus_dsDNA_env; Poxviridae; Chordopoxvirinae; Orthopoxvirus; MPXV; 2; A	Monkeypox virus	Linear	MN346699 CIV 2017	West Af	2	Africa	CIV	Cote d'Ivoire	A	Western chimpanzee	MPXV_TNP_2017_South_Ravel_1	2017	Pan troglodytes verus	MN346699
MN346700	Sat Jul 02 08:55:27 CDT 2022	MPXV; 2; A_UNVERIFIED: isolate MPXV_TNP_2017_South_Ravel_2.	198298	MN346700	GAGAGAAAGAGATGGTTAGTCAAGATATTTTTCTTAGTACAAAAGTCAAT	MPXV_MN346700	Virus_dsDNA_env; Poxviridae; Chordopoxvirinae; Orthopoxvirus; MPXV; 2; A	Monkeypox virus	Linear	MN346700 CIV 2017	West Af	2	Africa	CIV	Cote d'Ivoire	A	Western chimpanzee	MPXV_TNP_2017_South_Ravel_2	2017	Pan troglodytes verus	MN346700
MN346702	Sat Jul 02 08:55:40 CDT 2022	MPXV; 2; A_UNVERIFIED: isolate MPXV_TNP_2018_East_Paddy.	198312	MN346702	GAGAGAAAGAGATGGTTAGTCAAGATATTTTTCTTAGTACAAAAGTCAAT	MPXV_MN346702	Virus_dsDNA_env; Poxviridae; Chordopoxvirinae; Orthopoxvirus; MPXV; 2; A	Monkeypox virus	Linear	MN346702 CIV 2018	West Af	2	Africa	CIV	Cote d'Ivoire	A	Western chimpanzee	MPXV_TNP_2018_East_Paddy	2018	Pan troglodytes verus	MN346702
MN648051	Sat Jul 02 08:55:53 CDT 2022	MPXV; 2; A_ strain Israel_2018.	197417	MN648051	CGAAGAGAGAAAGAGATGGTTAGTCAAGATATTTTTCTTAGTACAAAAGT	MPXV_MN648051	Virus_dsDNA_env; Poxviridae; Chordopoxvirinae; Orthopoxvirus; MPXV; 2; A	Monkeypox virus	Linear	MN648051 ISR 2018	West Af	2	Asia	ISR	Israel	A	Human	MPXV_NGA_ISR_2018	2018	Homo sapiens	MN648051
MT903337	Sat Jul 02 08:56:09 CDT 2022	MPXV; 2; A_ isolate MPXV-M2940_FCT.	197547	MT903337	CGAAGAGAGAAAGAGATGGTTAGTCAAGATATTTTTCTTAGTACAAAAGT	MPXV_MT903337	Virus_dsDNA_env; Poxviridae; Chordopoxvirinae; Orthopoxvirus; MPXV; 2; A	Monkeypox virus	Linear	MT903337 NGA 2017	West Af	2	Africa	NGA	Nigeria: FCT	A	Human	MPXV_NGA_M2940_FCT	2017	Homo sapiens	MT903337
MT903338	Sat Jul 02 08:56:24 CDT 2022	MPXV; 2; A_ isolate MPXV-M2957_Lagos.	197559	MT903338	CGAAGAGAGAAAGAGATGGTTAGTCAAGATATTTTTCTTAGTACAAAAGT	MPXV_MT903338	Virus_dsDNA_env; Poxviridae; Chordopoxvirinae; Orthopoxvirus; MPXV; 2; A	Monkeypox virus	Linear	MT903338 NGA 2017	West Af	2	Africa	NGA	Nigeria: Lagos State	A	Human	MPXV_NGA_2017_M2957_Lagos	2017	Homo sapiens	MT903338
MT903339	Sat Jul 02 08:56:36 CDT 2022	MPXV; 2; A_ isolate MPXV-M3021_Delta.	197556	MT903339	CGAAGAGAGAAAGAGATGGTTAGTCAAGATATTTTTCTTAGTACAAAAGT	MPXV_MT903339	Virus_dsDNA_env; Poxviridae; Chordopoxvirinae; Orthopoxvirus; MPXV; 2; A	Monkeypox virus	Linear	MT903339 NGA 2017	West Af	2	Africa	NGA	Nigeria: Delta State	A	Human	MPXV_NGA_2017_M3021_Delta	2017	Homo sapiens	MT903339
MT903341	Sat Jul 02 08:57:02 CDT 2022	MPXV; 2; A_ isolate MPXV-M5320_M15_Bayelsa.	185309	MT903341	CTAAATAAATTAGTATAATTAATATTAATGTACTAAAACTTATGTATTAT	MPXV_MT903341	Virus_dsDNA_env; Poxviridae; Chordopoxvirinae; Orthopoxvirus; MPXV; 2; A	Monkeypox virus	Linear	MT903341 NGA 2017	West Af	2	Africa	NGA	Nigeria: Bayelsa State	A	Human	MPXV_NGA_2017_M5320_M15_Bayelsa	2017	Homo sapiens	MT903341
MT903342	Sat Jul 02 08:57:15 CDT 2022	MPXV; 2; A_ isolate MPXV-Singapore.	197309	MT903342	ATTTTACTATTTTATTTAGTGTCTAGAAAAAAATGTGTGACCCACGACCG	MPXV_MT903342	Virus_dsDNA_env; Poxviridae; Chordopoxvirinae; Orthopoxvirus; MPXV; 2; A	Monkeypox virus	Linear	MT903342 SGP 2019	West Af	2	Asia	SGP	Singapore	A	Human	MPXV_NGA_SGP_2019	2019	Homo sapiens	MT903342
MT903343	Sat Jul 02 08:57:31 CDT 2022	MPXV; 2; A_ isolate MPXV-UK_P1.	197134	MT903343	TATTATATTTTACTATTTTATTTAGTGTCTAGAAAAAAATGTGTGACCCA	MPXV_MT903343	Virus_dsDNA_env; Poxviridae; Chordopoxvirinae; Orthopoxvirus; MPXV; 2; A	Monkeypox virus	Linear	MT903343 GBR 2018	West Af	2	Europe	GBR	UK: Great Britain	A	Human	MPXV_NGA_UK_P1_2018	2018	Homo sapiens	MT903343
MT903344	Sat Jul 02 08:57:44 CDT 2022	MPXV; 2; A_ isolate MPXV-UK_P2.	197233	MT903344	TAATTAATTTAATTTTACTATTTTATTTAGTGTCTAGAAAAAAATGTGTG	MPXV_MT903344	Virus_dsDNA_env; Poxviridae; Chordopoxvirinae; Orthopoxvirus; MPXV; 2; A	Monkeypox virus	Linear	MT903344 GBR 2018	West Af	2	Europe	GBR	UK: Great Britain	A	Human	MPXV_NGA_UK_P2_2018	2018	Homo sapiens	MT903344
MT903345	Sat Jul 02 08:57:58 CDT 2022	MPXV; 2; A_ isolate MPXV-UK_P3.	197205	MT903345	ATAAGTTTTAGTACATTAATATTATATTTTACTATTTTATTTAGTGTCTA	MPXV_MT903345	Virus_dsDNA_env; Poxviridae; Chordopoxvirinae; Orthopoxvirus; MPXV; 2; A	Monkeypox virus	Linear	MT903345 GBR 2018	West Af	2	Europe	GBR	UK: Great Britain	A	Human	MPXV_NGA_UK_P3_2018	2018	Homo sapiens	MT903345
MT903346	Sat Jul 02 08:58:09 CDT 2022	MPXV; 2; A_ isolate MPXV-USA2003_099_Gambian_Rat.	198778	MT903346	GTGTCTAGAAAAAAATGTGTGACCCACGACCGTAGGAAACTCTAGAGGGT	MPXV_MT903346	Virus_dsDNA_env; Poxviridae; Chordopoxvirinae; Orthopoxvirus; MPXV; 2; A	Monkeypox virus	Linear	MT903346 USA 2003	West Af	2	N America	USA	USA: Wisconsin	A	Gambian pouched rat	MPXV_USA_2003_099_Gambian_Rat	2003	Cricetomys gambianus	MT903346
NC_003310	Sat Jul 02 08:59:01 CDT 2022	MPXV; 1; IV_ Zaire-96-I-16. RefSeq.	196858	NC_003310	GTTAGTAAATTATATACATAATTTTATAATTAATTTAATTTTACTATTTT	MPXV_NC_003310	Virus_dsDNA_env; Poxviridae; Chordopoxvirinae; Orthopoxvirus; MPXV; 1; IV	Monkeypox virus	Linear	NC_003310 DRC 1996	Central Af	1	Africa	DRC	Zaire	IV	Human	MPXV_Zaire_Sanjuru_1996_96-I-16_RefSeq	1996	Homo sapiens	NC_003310
NC_063383	Sat Jul 02 08:59:12 CDT 2022	MPXV; 2; A_.	197209	NC_063383	ATTTTACTATTTTATTTAGTGTCTAGAAAAAAATGTGTGACCCACGACCG	MPXV_NC_063383	Virus_dsDNA_env; Poxviridae; Chordopoxvirinae; Orthopoxvirus; MPXV; 2; A	Monkeypox virus	Linear	NC_063383 NGA 2018	West Af	2	Africa	NGA	Nigeria: Rivers State	A	Human	MPXV_NGA_M5312_HM12	2018	Homo sapiens	NC_063383
ON563414	Sat Jul 02 08:59:23 CDT 2022	MPXV; 3; B_ isolate MPXV_USA_2022_MA001.	197205	ON563414	TTTTAGTACATTAATATTATATTTTACTATTTTATTTAGTGTCTAGAAAA	MPXV_ON563414	Virus_dsDNA_env; Poxviridae; Chordopoxvirinae; Orthopoxvirus; MPXV; 3; B	Monkeypox virus	Linear	ON563414 USA 2022	West Af	3	N America	USA	USA: MA	B	Human	MPXV_USA_2022_MA001	2022	Homo sapiens	ON563414
ON568298	Sat Jul 02 08:59:34 CDT 2022	MPXV; 3; B_ isolate MPXV-BY-IMB25241.	197378	ON568298	CTAGAGTTTCCTACGGTCGTGGGTCACACATTTTTTTCTAGACACTAAAT	MPXV_ON568298	Virus_dsDNA_env; Poxviridae; Chordopoxvirinae; Orthopoxvirus; MPXV; 3; B	Monkeypox virus	Linear	ON568298 DEU 2022	West Af	3	Europe	DEU	DEU	B	Human	MPXV_DEU_2022_IMB25241	2022	Homo sapiens	ON568298
ON585031	Sat Jul 02 08:59:44 CDT 2022	MPXV; 3; B_ isolate Monkeypox/PT0003/2022.	197208	ON585031	ATTTAATTTTACTATTTTATTTAGTGTCTAGAAAAAAATGTGTGACCCAC	MPXV_ON585031	Virus_dsDNA_env; Poxviridae; Chordopoxvirinae; Orthopoxvirus; MPXV; 3; B	Monkeypox virus	Linear	ON585031 PRT 2022	West Af	3	Europe	PRT	Portugal	B	Human	MPXV_PT0003_2022	2022	Homo sapiens	ON585031
ON585032	Sat Jul 02 08:59:55 CDT 2022	MPXV; 3; B_ isolate Monkeypox/PT0004/2022.	197211	ON585032	ATTTAATTTTACTATTTTATTTAGTGTCTAGAAAAAAATGTGTGACCCAC	MPXV_ON585032	Virus_dsDNA_env; Poxviridae; Chordopoxvirinae; Orthopoxvirus; MPXV; 3; B	Monkeypox virus	Linear	ON585032 PRT 2022	West Af	3	Europe	PRT	Portugal	B	Human	MPXV_PT0004_2022	2022	Homo sapiens	ON585032
ON585033	Sat Jul 02 09:00:07 CDT 2022	MPXV; 3; B_ isolate Monkeypox/PT0006/2022.	197220	ON585033	TAATTAATTTAATTTTACTATTTTATTTAGTGTCTAGAAAAAAATGTGTG	MPXV_ON585033	Virus_dsDNA_env; Poxviridae; Chordopoxvirinae; Orthopoxvirus; MPXV; 3; B	Monkeypox virus	Linear	ON585033 PRT 2022	West Af	3	Europe	PRT	Portugal	B	Human	MPXV_PT0006_2022	2022	Homo sapiens	ON585033
ON585034	Sat Jul 02 09:00:18 CDT 2022	MPXV; 3; B_ isolate Monkeypox/PT0007/2022.	197208	ON585034	ATTTAATTTTACTATTTTATTTAGTGTCTAGAAAAAAATGTGTGACCCAC	MPXV_ON585034	Virus_dsDNA_env; Poxviridae; Chordopoxvirinae; Orthopoxvirus; MPXV; 3; B	Monkeypox virus	Linear	ON585034 PRT 2022	West Af	3	Europe	PRT	Portugal	B	Human	MPXV_PT0007_2022	2022	Homo sapiens	ON585034
ON585035	Sat Jul 02 09:00:33 CDT 2022	MPXV; 3; B_ isolate Monkeypox/PT0009/2022.	197220	ON585035	TAATTAATTTAATTTTACTATTTTATTTAGTGTCTAGAAAAAAATGTGTG	MPXV_ON585035	Virus_dsDNA_env; Poxviridae; Chordopoxvirinae; Orthopoxvirus; MPXV; 3; B	Monkeypox virus	Linear	ON585035 PRT 2022	West Af	3	Europe	PRT	Portugal	B	Human	MPXV_PT0009_2022	2022	Homo sapiens	ON585035
ON585037	Sat Jul 02 09:00:44 CDT 2022	MPXV; 3; B_ isolate Monkeypox/PT0005/2022.	196295	ON585037	ATTTAATTTTACTATTTTATTTAGTGTCTAGAAAAAAATGTGTGACCCAC	MPXV_ON585037	Virus_dsDNA_env; Poxviridae; Chordopoxvirinae; Orthopoxvirus; MPXV; 3; B	Monkeypox virus	Linear	ON585037 PRT 2022	West Af	3	Europe	PRT	Portugal	B	Human	MPXV_PT0005_2022	2022	Homo sapiens	ON585037
ON585038	Sat Jul 02 09:00:54 CDT 2022	MPXV; 3; B_ isolate Monkeypox/PT0008/2022.	196305	ON585038	TAATTAATTTAATTTTACTATTTTATTTAGTGTCTAGAAAAAAATGTGTG	MPXV_ON585038	Virus_dsDNA_env; Poxviridae; Chordopoxvirinae; Orthopoxvirus; MPXV; 3; B	Monkeypox virus	Linear	ON585038 PRT 2022	West Af	3	Europe	PRT	Portugal	B	Human	MPXV_PT0008_2022	2022	Homo sapiens	ON585038
ON602722	Sat Jul 02 09:01:05 CDT 2022	MPXV; 3; B_ isolate MPXV_FRA_2022_TLS67.	197103	ON602722	TATTATATTTTACTATTTTATTTAGTGTCTAGAAAAAAATGTGTGACCCA	MPXV_ON602722	Virus_dsDNA_env; Poxviridae; Chordopoxvirinae; Orthopoxvirus; MPXV; 3; B	Monkeypox virus	Linear	ON602722 FRA 2022	West Af	3	Europe	FRA	France	B	Human	MPXV_FRA_2022_TLS67	2022	Homo sapiens	ON602722
ON609725	Sat Jul 02 09:01:32 CDT 2022	MPXV; 3; B_ isolate SLO.	197520	ON609725	AGAAAAATCAATCGTTTATAGAGACCATCAGAAAGAGGTTTAATATTTTT	MPXV_ON609725	Virus_dsDNA_env; Poxviridae; Chordopoxvirinae; Orthopoxvirus; MPXV; 3; B	Monkeypox virus	Linear	ON609725 SLO 2022	West Af	3	Europe	SLO	Slovenia	B	Human	MPXV_SLO_2022_1	2022	Homo sapiens	ON609725
ON619835	Sat Jul 02 09:01:43 CDT 2022	MPXV; 3; B_ isolate MPXV_UK_2022_1.	197205	ON619835	TTTTAGTACATTAATATTATATTTTACTATTTTATTTAGTGTCTAGAAAA	MPXV_ON619835	Virus_dsDNA_env; Poxviridae; Chordopoxvirinae; Orthopoxvirus; MPXV; 3; B	Monkeypox virus	Linear	ON619835 GBR 2022	West Af	3	Europe	GBR	UK	B	Human	MPXV_UK_2022_1	2022	Homo sapiens	ON619835
ON619836	Sat Jul 02 09:03:01 CDT 2022	MPXV; 3; B_ isolate MPXV_UK_2022_2.	197205	ON619836	TTTTAGTACATTAATATTATATTTTACTATTTTATTTAGTGTCTAGAAAA	MPXV_ON619836	Virus_dsDNA_env; Poxviridae; Chordopoxvirinae; Orthopoxvirus; MPXV; 3; B	Monkeypox virus	Linear	ON619836 GBR 2022	West Af	3	Europe	GBR	UK	B	Human	MPXV_UK_2022_2	2022	Homo sapiens	ON619836
ON619838	Sat Jul 02 09:03:13 CDT 2022	MPXV; 3; B_ isolate MPXV_UK_2022_4.	197205	ON619838	TTTTAGTACATTAATATTATATTTTACTATTTTATTTAGTGTCTAGAAAA	MPXV_ON619838	Virus_dsDNA_env; Poxviridae; Chordopoxvirinae; Orthopoxvirus; MPXV; 3; B	Monkeypox virus	Linear	ON619838 GBR 2022	West Af	3	Europe	GBR	UK	B	Human	MPXV_UK_2022_4	2022	Homo sapiens	ON619838
ON622712	Sat Jul 02 09:03:27 CDT 2022	MPXV; 3; B_ isolate MPX/UZ_REGA_1/Belgium/2022.	198010	ON622712	CTAAATAAAATAGTAAAATATAATATTAATGTACTAAAACTTATGTATTA	MPXV_ON622712	Virus_dsDNA_env; Poxviridae; Chordopoxvirinae; Orthopoxvirus; MPXV; 3; B	Monkeypox virus	Linear	ON622712 BEL 2022	West Af	3	Europe	BEL	Belgium: Leuven	B	Human	MPX_BEL_2022_UZ_REGA_1	2022	Homo sapiens	ON622712
ON622713	Sat Jul 02 09:03:46 CDT 2022	MPXV; 3; B_ isolate MPX/UZ_REGA_2/Belgium/2022.	198016	ON622713	CTAAATAAAATAGTAAAATATAATATTAATGTACTAAAACTTATGTATTA	MPXV_ON622713	Virus_dsDNA_env; Poxviridae; Chordopoxvirinae; Orthopoxvirus; MPXV; 3; B	Monkeypox virus	Linear	ON622713 BEL 2022	West Af	3	Europe	BEL	Belgium: Leuven	B	Human	MPX_BEL_2022_UZ_REGA_2	2022	Homo sapiens	ON622713
ON622722	Sat Jul 02 09:03:56 CDT 2022	MPXV; 3; B_ isolate MPXV_FR_HCL0001_2022.	197120	ON622722	TATTATATTTTACTATTTTATTTAGTGTCTAGAAAAAAATGTGTGACCCA	MPXV_ON622722	Virus_dsDNA_env; Poxviridae; Chordopoxvirinae; Orthopoxvirus; MPXV; 3; B	Monkeypox virus	Linear	ON622722 FRA 2022	West Af	3	Europe	FRA	France	B	Human	MPXV_FR_HCL0001_2022	2022	Homo sapiens	ON622722
ON627808	Sat Jul 02 09:04:06 CDT 2022	MPXV; 3; B_ isolate MPX/human/USA/UT-UPHL-82200022/2022.	197114	ON627808	ATTATATTTTACTATTTTATTTAGTGTCTAGAAAAAAATGTGTGACCCAC	MPXV_ON627808	Virus_dsDNA_env; Poxviridae; Chordopoxvirinae; Orthopoxvirus; MPXV; 3; B	Monkeypox virus	Linear	ON627808 USA 2022	West Af	3	N America	USA	USA: UT	B	Human	MPXV_USA_UT_UPHL_82200022_2022	2022	Homo sapiens	ON627808
ON631241	Sat Jul 02 09:04:17 CDT 2022	MPXV; 3; B_ isolate 2022/2 SLO.	197520	ON631241	GAAAAATCAATCGTTTATAGAGACCATCAGAAAGAGGTTTAATATTTTTG	MPXV_ON631241	Virus_dsDNA_env; Poxviridae; Chordopoxvirinae; Orthopoxvirus; MPXV; 3; B	Monkeypox virus	Linear	ON631241 SLO 2022	West Af	3	Europe	SLO	Slovenia	B	Human	MPXV_SLO_2022_2	2022	Homo sapiens	ON631241
ON631963	Sat Jul 02 09:04:29 CDT 2022	MPXV; 3; B_ isolate MPxV/VIDRL01/2022.	197443	ON631963	ATAAGTTTTAGTACATTAATATTATATTTTACTATTTTATTTAGTGTCTA	MPXV_ON631963	Virus_dsDNA_env; Poxviridae; Chordopoxvirinae; Orthopoxvirus; MPXV; 3; B	Monkeypox virus	Linear	ON631963 AUS 2022	West Af	3	Australia	AUS	AUS: Melbourne	B	Human	MPXV_AUX_2022_VIDRL01	2022	Homo sapiens	ON631963
ON637938	Sat Jul 02 09:04:58 CDT 2022	MPXV; 3; B_ isolate MPXV/Germany/2022/RKI01.	197131	ON637938	ATTAATAATACATAAGTTTTAGTACATTAATATTTAATTTTACTATTTTA	MPXV_ON637938	Virus_dsDNA_env; Poxviridae; Chordopoxvirinae; Orthopoxvirus; MPXV; 3; B	Monkeypox virus	Linear	ON637938 DEU 2022	West Af	3	Europe	DEU	Germany	B	Human	MPXV_DEU_2022_RKI01	2022	Homo sapiens	ON637938
ON637939	Sat Jul 02 09:05:07 CDT 2022	MPXV; 3; B_ isolate MPXV/Germany/2022/RKI02.	197131	ON637939	ATTAATAATACATAAGTTTTAGTACATTAATATTTAATTTTACTATTTTA	MPXV_ON637939	Virus_dsDNA_env; Poxviridae; Chordopoxvirinae; Orthopoxvirus; MPXV; 3; B	Monkeypox virus	Linear	ON637939 DEU 2022	West Af	3	Europe	DEU	Germany	B	Human	MPXV_DEU_2022_RKI02	2022	Homo sapiens	ON637939
ON644344	Sat Jul 02 09:05:18 CDT 2022	MPXV; 3; B_ isolate MPXV_FVG-ITA_01_2022.	197417	ON644344	ATCGAAGAGAGAAAGAGATGGTTAGTCAAGATATTTTTCTTAGTACAAAA	MPXV_ON644344	Virus_dsDNA_env; Poxviridae; Chordopoxvirinae; Orthopoxvirus; MPXV; 3; B	Monkeypox virus	Linear	ON644344 ITA 2022	West Af	3	Europe	ITA	Italy: FVG,Gorizia	B	Human	MPXV_ITA_2022_FVG_01	2022	Homo sapiens	ON644344
ON649709	Sat Jul 02 09:05:27 CDT 2022	MPXV; 3; B_ isolate Monkeypox/PT0028/2022.	197204	ON649709	NNNNNNATTTAATTTTACTATTTTATTTAGTGTCTAGAAAAAAATGTGTG	MPXV_ON649709	Virus_dsDNA_env; Poxviridae; Chordopoxvirinae; Orthopoxvirus; MPXV; 3; B	Monkeypox virus	Linear	ON649709 PRT 2022	West Af	3	Europe	PRT	Portugal	B	Human	MPXV_PT0028_2022	2022	Homo sapiens	ON649709
ON649713	Sat Jul 02 09:05:54 CDT 2022	MPXV; 3; B_ isolate Monkeypox/PT0020/2022.	196291	ON649713	TAATTAATTTAATTTTACTATTTTATTTAGTGTCTAGAAAAAAATGTGTG	MPXV_ON649713	Virus_dsDNA_env; Poxviridae; Chordopoxvirinae; Orthopoxvirus; MPXV; 3; B	Monkeypox virus	Linear	ON649713 PRT 2022	West Af	3	Europe	PRT	Portugal	B	Human	MPXV_PT0020_2022	2022	Homo sapiens	ON649713
ON649718	Sat Jul 02 09:06:02 CDT 2022	MPXV; 3; B_ isolate Monkeypox/PT0018/2022.	197204	ON649718	TAATTAATTTAATTTTACTATTTTATTTAGTGTCTAGAAAAAAATGTGTG	MPXV_ON649718	Virus_dsDNA_env; Poxviridae; Chordopoxvirinae; Orthopoxvirus; MPXV; 3; B	Monkeypox virus	Linear	ON649718 PRT 2022	West Af	3	Europe	PRT	Portugal	B	Human	MPXV_PT0018_2022	2022	Homo sapiens	ON649718
ON649719	Sat Jul 02 09:06:12 CDT 2022	MPXV; 3; B_ isolate Monkeypox/PT0012/2022.	197204	ON649719	TAATTAATTTAATTTTACTATTTTATTTAGTGTCTAGAAAAAAATGTGTG	MPXV_ON649719	Virus_dsDNA_env; Poxviridae; Chordopoxvirinae; Orthopoxvirus; MPXV; 3; B	Monkeypox virus	Linear	ON649719 PRT 2022	West Af	3	Europe	PRT	Portugal	B	Human	MPXV_PT0012_2022	2022	Homo sapiens	ON649719
ON649720	Sat Jul 02 09:06:23 CDT 2022	MPXV; 3; B_ isolate Monkeypox/PT0024/2022.	197204	ON649720	TAATTAATTTAATTTTACTATTTTATTTAGTGTCTAGAAAAAAATGTGTG	MPXV_ON649720	Virus_dsDNA_env; Poxviridae; Chordopoxvirinae; Orthopoxvirus; MPXV; 3; B	Monkeypox virus	Linear	ON649720 PRT 2022	West Af	3	Europe	PRT	Portugal	B	Human	MPXV_PT0024_2022	2022	Homo sapiens	ON649720
ON649721	Sat Jul 02 09:06:36 CDT 2022	MPXV; 3; B_ isolate Monkeypox/PT0021/2022.	197204	ON649721	TAATTAATTTAATTTTACTATTTTATTTAGTGTCTAGAAAAAAATGTGTG	MPXV_ON649721	Virus_dsDNA_env; Poxviridae; Chordopoxvirinae; Orthopoxvirus; MPXV; 3; B	Monkeypox virus	Linear	ON649721 PRT 2022	West Af	3	Europe	PRT	Portugal	B	Human	MPXV_PT0021_2022	2022	Homo sapiens	ON649721
ON649722	Sat Jul 02 09:06:47 CDT 2022	MPXV; 3; B_ isolate Monkeypox/PT0022/2022.	197204	ON649722	TAATTAATTTAATTTTACTATTTTATTTAGTGTCTAGAAAAAAATGTGTG	MPXV_ON649722	Virus_dsDNA_env; Poxviridae; Chordopoxvirinae; Orthopoxvirus; MPXV; 3; B	Monkeypox virus	Linear	ON649722 PRT 2022	West Af	3	Europe	PRT	Portugal	B	Human	MPXV_PT0022_2022	2022	Homo sapiens	ON649722
ON649723	Sat Jul 02 09:06:58 CDT 2022	MPXV; 3; B_ isolate Monkeypox/PT0013/2022.	197204	ON649723	TAATTAATTTAATTTTACTATTTTATTTAGTGTCTAGAAAAAAATGTGTG	MPXV_ON649723	Virus_dsDNA_env; Poxviridae; Chordopoxvirinae; Orthopoxvirus; MPXV; 3; B	Monkeypox virus	Linear	ON649723 PRT 2022	West Af	3	Europe	PRT	Portugal	B	Human	MPXV_PT0013_2022	2022	Homo sapiens	ON649723
ON649724	Sat Jul 02 09:07:07 CDT 2022	MPXV; 3; B_ isolate Monkeypox/PT0014/2022.	197204	ON649724	TAATTAATTTAATTTTACTATTTTATTTAGTGTCTAGAAAAAAATGTGTG	MPXV_ON649724	Virus_dsDNA_env; Poxviridae; Chordopoxvirinae; Orthopoxvirus; MPXV; 3; B	Monkeypox virus	Linear	ON649724 PRT 2022	West Af	3	Europe	PRT	Portugal	B	Human	MPXV_PT0014_2022	2022	Homo sapiens	ON649724
ON649725	Sat Jul 02 09:07:56 CDT 2022	MPXV; 3; B_ isolate Monkeypox/PT0011/2022.	197204	ON649725	TAATTAATTTAATTTTACTATTTTATTTAGTGTCTAGAAAAAAATGTGTG	MPXV_ON649725	Virus_dsDNA_env; Poxviridae; Chordopoxvirinae; Orthopoxvirus; MPXV; 3; B	Monkeypox virus	Linear	ON649725 PRT 2022	West Af	3	Europe	PRT	Portugal	B	Human	MPXV_PT0011_2022	2022	Homo sapiens	ON649725
ON649879	Sat Jul 02 09:08:06 CDT 2022	MPXV; 3; B_ isolate MPXV_ISR001_2022.	196753	ON649879	CATCAGAAAGAGGTTTAATATTTTTGTGAGACCCATCGAAGAGAGAAAGA	MPXV_ON649879	Virus_dsDNA_env; Poxviridae; Chordopoxvirinae; Orthopoxvirus; MPXV; 3; B	Monkeypox virus	Linear	ON649879 ISR 2022	West Af	3	Asia	ISR	Israel	B	Human	MPXV_ISR_2022_001	2022	Homo sapiens	ON649879
ON674051	Sat Jul 02 09:08:20 CDT 2022	MPXV; 2; A_ isolate MPXV_USA_2022_FL001.	197166	ON674051	TATTATATTTTACTATTTTATTTAGTGTCTAGAAAAAAATGTGTGACCCA	MPXV_ON674051	Virus_dsDNA_env; Poxviridae; Chordopoxvirinae; Orthopoxvirus; MPXV; 2; A	Monkeypox virus	Linear	ON674051 USA 2022	West Af	2	N America	USA	USA: FL	A	Human	MPXV_USA_2022_FL001	2022	Homo sapiens	ON674051
ON675438	Sat Jul 02 09:08:36 CDT 2022	MPXV; 2; A_ isolate MPXV_USA_2022_VA001.	196919	ON675438	ATTTTACTATTTTATTTAGTGTCTAGAAAAAAATGTGTGACCCACGACCG	MPXV_ON675438	Virus_dsDNA_env; Poxviridae; Chordopoxvirinae; Orthopoxvirus; MPXV; 2; A	Monkeypox virus	Linear	ON675438 USA 2022	West Af	2	N America	USA	USA: VA	A	Human	MPXV_USA_2022_VA001	2022	Homo sapiens	ON675438
ON676703	Sat Jul 02 09:08:48 CDT 2022	MPXV; 3; B_ isolate MPXV_USA_2022_CA001.	197096	ON676703	TATTATATTTTACTATTTTATTTAGTGTCTAGAAAAAAATGTGTGACCCA	MPXV_ON676703	Virus_dsDNA_env; Poxviridae; Chordopoxvirinae; Orthopoxvirus; MPXV; 3; B	Monkeypox virus	Linear	ON676703 USA 2022	West Af	3	N America	USA	USA: CA	B	Human	MPXV_USA_2022_CA001	2022	Homo sapiens	ON676703
ON676704	Sat Jul 02 09:09:01 CDT 2022	MPXV; 3; B_ isolate MPXV_USA_2022_FL002.	197176	ON676704	TATTATATTTTACTATTTTATTTAGTGTCTAGAAAAAAATGTGTGACCCA	MPXV_ON676704	Virus_dsDNA_env; Poxviridae; Chordopoxvirinae; Orthopoxvirus; MPXV; 3; B	Monkeypox virus	Linear	ON676704 USA 2022	West Af	3	N America	USA	USA: FL	B	Human	MPXV_USA_2022_FL002	2022	Homo sapiens	ON676704
ON676705	Sat Jul 02 09:09:14 CDT 2022	MPXV; 3; B_ isolate MPXV_USA_2022_UT001.	197154	ON676705	ATTTTACTATTTTATTTAGTGTCTAGAAAAAAATGTGTGACCCACGACCG	MPXV_ON676705	Virus_dsDNA_env; Poxviridae; Chordopoxvirinae; Orthopoxvirus; MPXV; 3; B	Monkeypox virus	Linear	ON676705 USA 2022	West Af	3	N America	USA	USA: UT	B	Human	MPXV_USA_2022_UT001	2022	Homo sapiens	ON676705
ON676706	Sat Jul 02 09:09:26 CDT 2022	MPXV; 3; B_ isolate MPXV_USA_2022_UT002.	196996	ON676706	GACCGTAGGAAACTCTAGAGGGTAAGAAAAATCAATCGTTTATAGAGACC	MPXV_ON676706	Virus_dsDNA_env; Poxviridae; Chordopoxvirinae; Orthopoxvirus; MPXV; 3; B	Monkeypox virus	Linear	ON676706 USA 2022	West Af	3	N America	USA	USA: UT	B	Human	MPXV_USA_2022_UT002	2022	Homo sapiens	ON676706
ON676707	Sat Jul 02 09:09:37 CDT 2022	MPXV; 2; A_ isolate MPXV_USA_2021_TX.	197265	ON676707	TACTAACTTTAGTTAGATAAATTAATAATACATAAGTTTTAGTACATTAA	MPXV_ON676707	Virus_dsDNA_env; Poxviridae; Chordopoxvirinae; Orthopoxvirus; MPXV; 2; A	Monkeypox virus	Linear	ON676707 USA 2021	West Af	2	N America	USA	USA: TX	A	Human	MPXV_USA_2021_TX	2021	Homo sapiens	ON676707
ON676708	Sat Jul 02 09:09:47 CDT 2022	MPXV; 2; A_ isolate MPXV_USA_2021_MD.	197173	ON676708	ATTTTACTATTTTATTTAGTGTCTAGAAAAAAATGTGTGACCCACGACCG	MPXV_ON676708	Virus_dsDNA_env; Poxviridae; Chordopoxvirinae; Orthopoxvirus; MPXV; 2; A	Monkeypox virus	Linear	ON676708 USA 2021	West Af	2	N America	USA	USA: MD	A	Human	MPXV_USA_2021_MD	2021	Homo sapiens	ON676708
ON682263	Sat Jul 02 09:09:57 CDT 2022	MPXV; 3; B_ isolate MPXV/Germany/2022/RKI03.	197140	ON682263	ATTTTACTATTTTATTTAGTGTCTAGAAAAAAATGTGTGACCCACGACCG	MPXV_ON682263	Virus_dsDNA_env; Poxviridae; Chordopoxvirinae; Orthopoxvirus; MPXV; 3; B	Monkeypox virus	Linear	ON682263 DEU 2022	West Af	3	Europe	DEU	Germany	B	Human	MPXV_DEU_2022_RKI03	2022	Homo sapiens	ON682263
ON682265	Sat Jul 02 09:10:26 CDT 2022	MPXV; 3; B_ isolate MPXV/Germany/2022/RKI04.	197140	ON682265	ATTTTACTATTTTATTTAGTGTCTAGAAAAAAATGTGTGACCCACGACCG	MPXV_ON682265	Virus_dsDNA_env; Poxviridae; Chordopoxvirinae; Orthopoxvirus; MPXV; 3; B	Monkeypox virus	Linear	ON682265 DEU 2022	West Af	3	Europe	DEU	Germany	B	Human	MPXV_DEU_2022_RKI04	2022	Homo sapiens	ON682265
ON682266	Sat Jul 02 09:10:36 CDT 2022	MPXV; 3; B_ isolate MPXV/Germany/2022/RKI09.	197140	ON682266	ATTTTACTATTTTATTTAGTGTCTAGAAAAAAATGTGTGACCCACGACCG	MPXV_ON682266	Virus_dsDNA_env; Poxviridae; Chordopoxvirinae; Orthopoxvirus; MPXV; 3; B	Monkeypox virus	Linear	ON682266 DEU 2022	West Af	3	Europe	DEU	Germany	B	Human	MPXV_DEU_2022_RKI09	2022	Homo sapiens	ON682266
ON682267	Sat Jul 02 09:10:45 CDT 2022	MPXV; 3; B_ isolate MPXV/Germany/2022/RKI010.	197140	ON682267	ATTTTACTATTTTATTTAGTGTCTAGAAAAAAATGTGTGACCCACGACCG	MPXV_ON682267	Virus_dsDNA_env; Poxviridae; Chordopoxvirinae; Orthopoxvirus; MPXV; 3; B	Monkeypox virus	Linear	ON682267 DEU 2022	West Af	3	Europe	DEU	Germany	B	Human	MPXV_DEU_2022_RKI010	2022	Homo sapiens	ON682267
ON682268	Sat Jul 02 09:10:55 CDT 2022	MPXV; 3; B_ isolate MPXV/Germany/2022/RKI08.	197140	ON682268	ATTTTACTATTTTATTTAGTGTCTAGAAAAAAATGTGTGACCCACGACCG	MPXV_ON682268	Virus_dsDNA_env; Poxviridae; Chordopoxvirinae; Orthopoxvirus; MPXV; 3; B	Monkeypox virus	Linear	ON682268 DEU 2022	West Af	3	Europe	DEU	Germany	B	Human	MPXV_DEU_2022_RKI08	2022	Homo sapiens	ON682268
ON682269	Sat Jul 02 09:11:05 CDT 2022	MPXV; 3; B_ isolate MPXV/Germany/2022/RKI07.	197140	ON682269	ATTTTACTATTTTATTTAGTGTCTAGAAAAAAATGTGTGACCCACGACCG	MPXV_ON682269	Virus_dsDNA_env; Poxviridae; Chordopoxvirinae; Orthopoxvirus; MPXV; 3; B	Monkeypox virus	Linear	ON682269 DEU 2022	West Af	3	Europe	DEU	Germany	B	Human	MPXV_DEU_2022_RKI07	2022	Homo sapiens	ON682269
ON682270	Sat Jul 02 09:11:15 CDT 2022	MPXV; 3; B_ isolate MPXV/Germany/2022/RKI06.	197140	ON682270	ATTTTACTATTTTATTTAGTGTCTAGAAAAAAATGTGTGACCCACGACCG	MPXV_ON682270	Virus_dsDNA_env; Poxviridae; Chordopoxvirinae; Orthopoxvirus; MPXV; 3; B	Monkeypox virus	Linear	ON682270 DEU 2022	West Af	3	Europe	DEU	Germany	B	Human	MPXV_DEU_2022_RKI06	2022	Homo sapiens	ON682270
ON694329	Sat Jul 02 09:11:28 CDT 2022	MPXV; 3; B_ isolate MPXV/Germany/2022/RKI025.	197271	ON694329	AATTAAATTAATTATAAAATTATGTATATAATTTACTAACTTTAGTTAGA	MPXV_ON694329	Virus_dsDNA_env; Poxviridae; Chordopoxvirinae; Orthopoxvirus; MPXV; 3; B	Monkeypox virus	Linear	ON694329 DEU 2022	West Af	3	Europe	DEU	Germany	B	Human	MPXV_DEU_2022_RKI025	2022	Homo sapiens	ON694329
ON694330	Sat Jul 02 09:11:37 CDT 2022	MPXV; 3; B_ isolate MPXV/Germany/2022/RKI019.	197198	ON694330	AACTTTAGTTAGATAAATTAATAATACATAAGTTTTAGTACATTAATATT	MPXV_ON694330	Virus_dsDNA_env; Poxviridae; Chordopoxvirinae; Orthopoxvirus; MPXV; 3; B	Monkeypox virus	Linear	ON694330 DEU 2022	West Af	3	Europe	DEU	Germany	B	Human	MPXV_DEU_2022_RKI019	2022	Homo sapiens	ON694330
ON694331	Sat Jul 02 09:11:48 CDT 2022	MPXV; 3; B_ isolate MPXV/Germany/2022/RKI015.	197436	ON694331	ACCCTCTAGAGTTTCCTACGGTCGTGGGTCACACATTTTTTTCTAGACAC	MPXV_ON694331	Virus_dsDNA_env; Poxviridae; Chordopoxvirinae; Orthopoxvirus; MPXV; 3; B	Monkeypox virus	Linear	ON694331 DEU 2022	West Af	3	Europe	DEU	Germany	B	Human	MPXV_DEU_2022_RKI015	2022	Homo sapiens	ON694331
ON694332	Sat Jul 02 09:11:59 CDT 2022	MPXV; 3; B_ isolate MPXV/Germany/2022/RKI023.	197090	ON694332	TTTTATTTAGTGTCTAGAAAAAAATGTGTGACCCACGACCGTAGGAAACT	MPXV_ON694332	Virus_dsDNA_env; Poxviridae; Chordopoxvirinae; Orthopoxvirus; MPXV; 3; B	Monkeypox virus	Linear	ON694332 DEU 2022	West Af	3	Europe	DEU	Germany	B	Human	MPXV_DEU_2022_RKI023	2022	Homo sapiens	ON694332
ON694333	Sat Jul 02 09:12:08 CDT 2022	MPXV; 3; B_ isolate MPXV/Germany/2022/RKI022.	197210	ON694333	ACTTTAGTTAGATAAATTAATAATACATAAGTTTTAGTACATTAATATTT	MPXV_ON694333	Virus_dsDNA_env; Poxviridae; Chordopoxvirinae; Orthopoxvirus; MPXV; 3; B	Monkeypox virus	Linear	ON694333 DEU 2022	West Af	3	Europe	DEU	Germany	B	Human	MPXV_DEU_2022_RKI022	2022	Homo sapiens	ON694333
ON694334	Sat Jul 02 09:12:18 CDT 2022	MPXV; 3; B_ isolate MPXV/Germany/2022/RKI021.	197236	ON694334	ATATAATTTACTAACTTTAGTTAGATAAATTAATAATACATAAGTTTTAG	MPXV_ON694334	Virus_dsDNA_env; Poxviridae; Chordopoxvirinae; Orthopoxvirus; MPXV; 3; B	Monkeypox virus	Linear	ON694334 DEU 2022	West Af	3	Europe	DEU	Germany	B	Human	MPXV_DEU_2022_RKI021	2022	Homo sapiens	ON694334
ON694335	Sat Jul 02 09:12:28 CDT 2022	MPXV; 3; B_ isolate MPXV/Germany/2022/RKI018.	196400	ON694335	AAATAAAATAGTAAAATTAAATTAATTATAAAATTATGTATATAATTTAC	MPXV_ON694335	Virus_dsDNA_env; Poxviridae; Chordopoxvirinae; Orthopoxvirus; MPXV; 3; B	Monkeypox virus	Linear	ON694335 DEU 2022	West Af	3	Europe	DEU	Germany	B	Human	MPXV_DEU_2022_RKI018	2022	Homo sapiens	ON694335
ON694336	Sat Jul 02 09:12:42 CDT 2022	MPXV; 3; B_ isolate MPXV/Germany/2022/RKI024.	197303	ON694336	CTAAATAAAATAGTAAAATTAAATTAATTATAAAATTATGTATATAATTT	MPXV_ON694336	Virus_dsDNA_env; Poxviridae; Chordopoxvirinae; Orthopoxvirus; MPXV; 3; B	Monkeypox virus	Linear	ON694336 DEU 2022	West Af	3	Europe	DEU	Germany	B	Human	MPXV_DEU_2022_RKI024	2022	Homo sapiens	ON694336
ON694337	Sat Jul 02 09:12:54 CDT 2022	MPXV; 3; B_ isolate MPXV/Germany/2022/RKI020.	197340	ON694337	TTTTCTAGACACTAAATAAAATAGTAAAATTAAATTAATTATAAAATTAT	MPXV_ON694337	Virus_dsDNA_env; Poxviridae; Chordopoxvirinae; Orthopoxvirus; MPXV; 3; B	Monkeypox virus	Linear	ON694337 DEU 2022	West Af	3	Europe	DEU	Germany	B	Human	MPXV_DEU_2022_RKI020	2022	Homo sapiens	ON694337
ON694338	Sat Jul 02 09:13:03 CDT 2022	MPXV; 3; B_ isolate MPXV/Germany/2022/RKI017.	197434	ON694338	ACCCTCTAGAGTTTCCTACGGTCGTGGGTCACACATTTTTTTCTAGACAC	MPXV_ON694338	Virus_dsDNA_env; Poxviridae; Chordopoxvirinae; Orthopoxvirus; MPXV; 3; B	Monkeypox virus	Linear	ON694338 DEU 2022	West Af	3	Europe	DEU	Germany	B	Human	MPXV_DEU_2022_RKI017	2022	Homo sapiens	ON694338
ON694339	Sat Jul 02 09:13:14 CDT 2022	MPXV; 3; B_ isolate MPXV/Germany/2022/RKI016.	197415	ON694339	ACCCTCTAGAGTTTCCTACGGTCGTGGGTCACACATTTTTTTCTAGACAC	MPXV_ON694339	Virus_dsDNA_env; Poxviridae; Chordopoxvirinae; Orthopoxvirus; MPXV; 3; B	Monkeypox virus	Linear	ON694339 DEU 2022	West Af	3	Europe	DEU	Germany	B	Human	MPXV_DEU_2022_RKI016	2022	Homo sapiens	ON694339
ON694340	Sat Jul 02 09:13:23 CDT 2022	MPXV; 3; B_ isolate MPXV/Germany/2022/RKI014.	197347	ON694340	TTTTCTAGACACTAAATAAAATAGTAAAATTAAATTAATTATAAAATTAT	MPXV_ON694340	Virus_dsDNA_env; Poxviridae; Chordopoxvirinae; Orthopoxvirus; MPXV; 3; B	Monkeypox virus	Linear	ON694340 DEU 2022	West Af	3	Europe	DEU	Germany	B	Human	MPXV_DEU_2022_RKI014	2022	Homo sapiens	ON694340
ON694341	Sat Jul 02 09:13:32 CDT 2022	MPXV; 3; B_ isolate MPXV/Germany/2022/RKI012.	197140	ON694341	ATTTTACTATTTTATTTAGTGTCTAGAAAAAAATGTGTGACCCACGACCG	MPXV_ON694341	Virus_dsDNA_env; Poxviridae; Chordopoxvirinae; Orthopoxvirus; MPXV; 3; B	Monkeypox virus	Linear	ON694341 DEU 2022	West Af	3	Europe	DEU	Germany	B	Human	MPXV_DEU_2022_RKI012	2022	Homo sapiens	ON694341
ON694342	Sat Jul 02 09:13:42 CDT 2022	MPXV; 3; B_ isolate MPXV/Germany/2022/RKI011.	197180	ON694342	ATTAATAATACATAAGTTTTAGTACATTAATATTTAATTTTACTATTTTA	MPXV_ON694342	Virus_dsDNA_env; Poxviridae; Chordopoxvirinae; Orthopoxvirus; MPXV; 3; B	Monkeypox virus	Linear	ON694342 DEU 2022	West Af	3	Europe	DEU	Germany	B	Human	MPXV_DEU_2022_RKI011	2022	Homo sapiens	ON694342
ON720849	Sat Jul 02 09:13:50 CDT 2022	MPXV; 3; B_ isolate MpxV/Spain/MD-HGUGM-6532064/2022.	197096	ON720849	TTTTANTACATTAATATTATATTTTACTATTTTATTTAGTGTCTAGNAAA	MPXV_ON720849	Virus_dsDNA_env; Poxviridae; Chordopoxvirinae; Orthopoxvirus; MPXV; 3; B	Monkeypox virus	Linear	ON720849 ESP 2022	West Af	3	Europe	ESP	Spain: Madrid	B	Human	MPXV_ESP_2022_MD_HGUGM_6532064	2022	Homo sapiens	ON720849
ON736420	Sat Jul 02 09:14:01 CDT 2022	MPXV; 3; B_ isolate MPX/2022/Canada/AB1.	197205	ON736420	TTTTAGTACATTAATATTATATTTTACTATTTTATTTAGTGTCTAGAAAA	MPXV_ON736420	Virus_dsDNA_env; Poxviridae; Chordopoxvirinae; Orthopoxvirus; MPXV; 3; B	Monkeypox virus	Linear	ON736420 CAN 2022	West Af	3	Europe	CAN	Canada: Alberta	B	Human	MPXV_CAN_2022_AB1	2022	Homo sapiens	ON736420
ON745215	Sat Jul 02 09:14:12 CDT 2022	MPXV; 3; B_ isolate INMI-Pt2.	197213	ON745215	ATTTTACTATTTTATTTAGTGTCTAGAAAAAAATGTGTGACCCACGACCG	MPXV_ON745215	Virus_dsDNA_env; Poxviridae; Chordopoxvirinae; Orthopoxvirus; MPXV; 3; B	Monkeypox virus	Linear	ON745215 ITA 2022	West Af	3	Europe	ITA	Italy: Rome	B	Human	MPXV_ITA_2022_INMI_Pt2	2022	Homo sapiens	ON745215
ON754985	Sat Jul 02 09:14:25 CDT 2022	MPXV; 3; B_ isolate MPXV_SI2022_S4.	197650	ON754985	TTAATTTTACTATTTTATTTAGTGTCTAGAAAAAATGTGTGACCCACGAC	MPXV_ON754985	Virus_dsDNA_env; Poxviridae; Chordopoxvirinae; Orthopoxvirus; MPXV; 3; B	Monkeypox virus	Linear	ON754985 SLO 2022	West Af	3	Europe	SLO	Slovenia	B	Human	MPXV_SLO_2022_S4	2022	Homo sapiens	ON754985
ON754986	Sat Jul 02 09:14:36 CDT 2022	MPXV; 3; B_ isolate MPXV_SI2022_S5.	197611	ON754986	GACCCACGACCGTAGGAAACTCTAGAGGGTAAGAAAAATCAATCGTTTAT	MPXV_ON754986	Virus_dsDNA_env; Poxviridae; Chordopoxvirinae; Orthopoxvirus; MPXV; 3; B	Monkeypox virus	Linear	ON754986 SLO 2022	West Af	3	Europe	SLO	Slovenia	B	Human	MPXV_SLO_2022_S5	2022	Homo sapiens	ON754986
ON754987	Sat Jul 02 09:14:48 CDT 2022	MPXV; 3; B_ isolate MPXV_SI2022_S1_VEROE6.	197653	ON754987	TAATTAATTTAATTTTACTATTTTATTTAGTGTCTAGAAAAAATGTGTGA	MPXV_ON754987	Virus_dsDNA_env; Poxviridae; Chordopoxvirinae; Orthopoxvirus; MPXV; 3; B	Monkeypox virus	Linear	ON754987 SLO 2022	West Af	3	Europe	SLO	Slovenia	B	Human	MPXV_SLO_2022_S1_VEROE6	2022	Homo sapiens	ON754987
ON755039	Sat Jul 02 09:14:57 CDT 2022	MPXV; 3; B_ isolate MPXV_IRBA22-11.	196172	ON755039	TTTAATTCGTGGTGCGGTGTCTGAATCGTTCGATTAACCCAACTCATCCA	MPXV_ON755039	Virus_dsDNA_env; Poxviridae; Chordopoxvirinae; Orthopoxvirus; MPXV; 3; B	Monkeypox virus	Linear	ON755039 FRA 2022	West Af	3	Europe	FRA	France	B	Human	MPXV_FRA_2022_IRBA22_11	2022	Homo sapiens	ON755039
ON755040	Sat Jul 02 09:15:08 CDT 2022	MPXV; 3; B_ isolate MPXV_IRBA22-14.	196947	ON755040	GGATGTTGATAAGCTCTACGAGAATATNNNNNNNNNNNNNNNNNNNNNNN	MPXV_ON755040	Virus_dsDNA_env; Poxviridae; Chordopoxvirinae; Orthopoxvirus; MPXV; 3; B	Monkeypox virus	Linear	ON755040 FRA 2022	West Af	3	Europe	FRA	France	B	Human	MPXV_FRA_2022_IRBA22_14	2022	Homo sapiens	ON755040
ON755231	Mon Jul 04 11:02:06 CDT 2022	MPXV; 3; B_ isolate MPXV/Germany/2022/RKI013.	197140	ON755231	ATTTTACTATTTTATTTAGTGTCTAGAAAAAAATGTGTGACCCACGACCG	MPXV_ON755231	Virus_dsDNA_env; Poxviridae; Chordopoxvirinae; Orthopoxvirus; MPXV; 3; B	Monkeypox virus	Linear	ON755231 DEU 2022	West Af	3	Europe	DEU	Germany	B	Human	MPXV_DEU_2022_RKI013	2022	Homo sapiens	ON755231
ON755232	Mon Jul 04 11:02:21 CDT 2022	MPXV; 3; B_ isolate MPXV/Germany/2022/RKI026.	197140	ON755232	ATTTTACTATTTTATTTAGTGTCTAGAAAAAAATGTGTGACCCACGACCG	MPXV_ON755232	Virus_dsDNA_env; Poxviridae; Chordopoxvirinae; Orthopoxvirus; MPXV; 3; B	Monkeypox virus	Linear	ON755232 DEU 2022	West Af	3	Europe	DEU	Germany	B	Human	MPXV_DEU_2022_RKI026	2022	Homo sapiens	ON755232
ON755233	Mon Jul 04 11:02:32 CDT 2022	MPXV; 3; B_ isolate MPXV/Germany/2022/RKI027.	197140	ON755233	ATTTTACTATTTTATTTAGTGTCTAGAAAAAAATGTGTGACCCACGACCG	MPXV_ON755233	Virus_dsDNA_env; Poxviridae; Chordopoxvirinae; Orthopoxvirus; MPXV; 3; B	Monkeypox virus	Linear	ON755233 DEU 2022	West Af	3	Europe	DEU	Germany	B	Human	MPXV_DEU_2022_RKI027	2022	Homo sapiens	ON755233
ON755234	Mon Jul 04 11:03:33 CDT 2022	MPXV; 3; B_ isolate MPXV/Germany/2022/RKI028.	197140	ON755234	ATTTTACTATTTTATTTAGTGTCTAGAAAAAAATGTGTGACCCACGACCG	MPXV_ON755234	Virus_dsDNA_env; Poxviridae; Chordopoxvirinae; Orthopoxvirus; MPXV; 3; B	Monkeypox virus	Linear	ON755234 DEU 2022	West Af	3	Europe	DEU	Germany	B	Human	MPXV_DEU_2022_RKI028	2022	Homo sapiens	ON755234
ON755235	Mon Jul 04 11:03:42 CDT 2022	MPXV; 3; B_ isolate MPXV/Germany/2022/RKI029.	197140	ON755235	ATTTTACTATTTTATTTAGTGTCTAGAAAAAAATGTGTGACCCACGACCG	MPXV_ON755235	Virus_dsDNA_env; Poxviridae; Chordopoxvirinae; Orthopoxvirus; MPXV; 3; B	Monkeypox virus	Linear	ON755235 DEU 2022	West Af	3	Europe	DEU	Germany	B	Human	MPXV_DEU_2022_RKI029	2022	Homo sapiens	ON755235
ON755236	Mon Jul 04 11:03:52 CDT 2022	MPXV; 3; B_ isolate MPXV/Germany/2022/RKI030.	197140	ON755236	ATTTTACTATTTTATTTAGTGTCTAGAAAAAAATGTGTGACCCACGACCG	MPXV_ON755236	Virus_dsDNA_env; Poxviridae; Chordopoxvirinae; Orthopoxvirus; MPXV; 3; B	Monkeypox virus	Linear	ON755236 DEU 2022	West Af	3	Europe	DEU	Germany	B	Human	MPXV_DEU_2022_RKI030	2022	Homo sapiens	ON755236
ON755237	Mon Jul 04 11:04:06 CDT 2022	MPXV; 3; B_ isolate MPXV/Germany/2022/RKI031.	197140	ON755237	ATTTTACTATTTTATTTAGTGTCTAGAAAAAAATGTGTGACCCACGACCG	MPXV_ON755237	Virus_dsDNA_env; Poxviridae; Chordopoxvirinae; Orthopoxvirus; MPXV; 3; B	Monkeypox virus	Linear	ON755237 DEU 2022	West Af	3	Europe	DEU	Germany	B	Human	MPXV_DEU_2022_RKI031	2022	Homo sapiens	ON755237
ON755240	Mon Jul 04 11:04:57 CDT 2022	MPXV; 3; B_ isolate MPXV/Germany/2022/RKI034.	197140	ON755240	ATTTTACTATTTTATTTAGTGTCTAGAAAAAAATGTGTGACCCACGACCG	MPXV_ON755240	Virus_dsDNA_env; Poxviridae; Chordopoxvirinae; Orthopoxvirus; MPXV; 3; B	Monkeypox virus	Linear	ON755240 DEU 2022	West Af	3	Europe	DEU	Germany	B	Human	MPXV_DEU_2022_RKI034	2022	Homo sapiens	ON755240
ON755241	Mon Jul 04 11:05:32 CDT 2022	MPXV; 3; B_ isolate MPXV/Germany/2022/RKI035.	197140	ON755241	ATTTTACTATTTTATTTAGTGTCTAGAAAAAAATGTGTGACCCACGACCG	MPXV_ON755241	Virus_dsDNA_env; Poxviridae; Chordopoxvirinae; Orthopoxvirus; MPXV; 3; B	Monkeypox virus	Linear	ON755241 DEU 2022	West Af	3	Europe	DEU	Germany	B	Human	MPXV_DEU_2022_RKI035	2022	Homo sapiens	ON755241
ON755242	Mon Jul 04 11:05:42 CDT 2022	MPXV; 3; B_ isolate MPXV/Germany/2022/RKI036.	197140	ON755242	ATTTTACTATTTTATTTAGTGTCTAGAAAAAAATGTGTGACCCACGACCG	MPXV_ON755242	Virus_dsDNA_env; Poxviridae; Chordopoxvirinae; Orthopoxvirus; MPXV; 3; B	Monkeypox virus	Linear	ON755242 DEU 2022	West Af	3	Europe	DEU	Germany	B	Human	MPXV_DEU_2022_RKI036	2022	Homo sapiens	ON755242
ON755243	Mon Jul 04 11:05:52 CDT 2022	MPXV; 3; B_ isolate MPXV/Germany/2022/RKI037.	197140	ON755243	ATTTTACTATTTTATTTAGTGTCTAGAAAAAAATGTGTGACCCACGACCG	MPXV_ON755243	Virus_dsDNA_env; Poxviridae; Chordopoxvirinae; Orthopoxvirus; MPXV; 3; B	Monkeypox virus	Linear	ON755243 DEU 2022	West Af	3	Europe	DEU	Germany	B	Human	MPXV_DEU_2022_RKI037	2022	Homo sapiens	ON755243
ON755244	Mon Jul 04 11:06:01 CDT 2022	MPXV; 3; B_ isolate MPXV/Germany/2022/RKI038.	197140	ON755244	ATTTTACTATTTTATTTAGTGTCTAGAAAAAAATGTGTGACCCACGACCG	MPXV_ON755244	Virus_dsDNA_env; Poxviridae; Chordopoxvirinae; Orthopoxvirus; MPXV; 3; B	Monkeypox virus	Linear	ON755244 DEU 2022	West Af	3	Europe	DEU	Germany	B	Human	MPXV_DEU_2022_RKI038	2022	Homo sapiens	ON755244
ON755245	Mon Jul 04 11:06:14 CDT 2022	MPXV; 3; B_ isolate MPXV/Germany/2022/RKI039.	197140	ON755245	ATTTTACTATTTTATTTAGTGTCTAGAAAAAAATGTGTGACCCACGACCG	MPXV_ON755245	Virus_dsDNA_env; Poxviridae; Chordopoxvirinae; Orthopoxvirus; MPXV; 3; B	Monkeypox virus	Linear	ON755245 DEU 2022	West Af	3	Europe	DEU	Germany	B	Human	MPXV_DEU_2022_RKI039	2022	Homo sapiens	ON755245
ON755246	Mon Jul 04 11:06:22 CDT 2022	MPXV; 3; B_ isolate MPXV/Germany/2022/RKI040.	197140	ON755246	ATTTTACTATTTTATTTAGTGTCTAGAAAAAAATGTGTGACCCACGACCG	MPXV_ON755246	Virus_dsDNA_env; Poxviridae; Chordopoxvirinae; Orthopoxvirus; MPXV; 3; B	Monkeypox virus	Linear	ON755246 DEU 2022	West Af	3	Europe	DEU	Germany	B	Human	MPXV_DEU_2022_RKI040	2022	Homo sapiens	ON755246
ON755247	Mon Jul 04 11:06:33 CDT 2022	MPXV; 3; B_ isolate MPXV/Germany/2022/RKI041.	197140	ON755247	ATTTTACTATTTTATTTAGTGTCTAGAAAAAAATGTGTGACCCACGACCG	MPXV_ON755247	Virus_dsDNA_env; Poxviridae; Chordopoxvirinae; Orthopoxvirus; MPXV; 3; B	Monkeypox virus	Linear	ON755247 DEU 2022	West Af	3	Europe	DEU	Germany	B	Human	MPXV_DEU_2022_RKI041	2022	Homo sapiens	ON755247
ON755248	Mon Jul 04 11:06:42 CDT 2022	MPXV; 3; B_ isolate MPXV/Germany/2022/RKI042.	197140	ON755248	ATTTTACTATTTTATTTAGTGTCTAGAAAAAAATGTGTGACCCACGACCG	MPXV_ON755248	Virus_dsDNA_env; Poxviridae; Chordopoxvirinae; Orthopoxvirus; MPXV; 3; B	Monkeypox virus	Linear	ON755248 DEU 2022	West Af	3	Europe	DEU	Germany	B	Human	MPXV_DEU_2022_RKI042	2022	Homo sapiens	ON755248
ON755250	Mon Jul 04 11:07:05 CDT 2022	MPXV; 3; B_ isolate MPXV/Germany/2022/RKI044.	197140	ON755250	ATTTTACTATTTTATTTAGTGTCTAGAAAAAAATGTGTGACCCACGACCG	MPXV_ON755250	Virus_dsDNA_env; Poxviridae; Chordopoxvirinae; Orthopoxvirus; MPXV; 3; B	Monkeypox virus	Linear	ON755250 DEU 2022	West Af	3	Europe	DEU	Germany	B	Human	MPXV_DEU_2022_RKI044	2022	Homo sapiens	ON755250
ON755252	Mon Jul 04 11:07:27 CDT 2022	MPXV; 3; B_ isolate MPXV/Germany/2022/RKI046.	197140	ON755252	ATTTTACTATTTTATTTAGTGTCTAGAAAAAAATGTGTGACCCACGACCG	MPXV_ON755252	Virus_dsDNA_env; Poxviridae; Chordopoxvirinae; Orthopoxvirus; MPXV; 3; B	Monkeypox virus	Linear	ON755252 DEU 2022	West Af	3	Europe	DEU	Germany	B	Human	MPXV_DEU_2022_RKI046	2022	Homo sapiens	ON755252
ON755253	Mon Jul 04 11:07:43 CDT 2022	MPXV; 3; B_ isolate MPXV/Germany/2022/RKI047.	197140	ON755253	ATTTTACTATTTTATTTAGTGTCTAGAAAAAAATGTGTGACCCACGACCG	MPXV_ON755253	Virus_dsDNA_env; Poxviridae; Chordopoxvirinae; Orthopoxvirus; MPXV; 3; B	Monkeypox virus	Linear	ON755253 DEU 2022	West Af	3	Europe	DEU	Germany	B	Human	MPXV_DEU_2022_RKI047	2022	Homo sapiens	ON755253
ON755254	Mon Jul 04 11:07:53 CDT 2022	MPXV; 3; B_ isolate MPXV/Germany/2022/RKI048.	197140	ON755254	ATTTTACTATTTTATTTAGTGTCTAGAAAAAAATGTGTGACCCACGACCG	MPXV_ON755254	Virus_dsDNA_env; Poxviridae; Chordopoxvirinae; Orthopoxvirus; MPXV; 3; B	Monkeypox virus	Linear	ON755254 DEU 2022	West Af	3	Europe	DEU	Germany	B	Human	MPXV_DEU_2022_RKI048	2022	Homo sapiens	ON755254
ON755256	Mon Jul 04 11:08:21 CDT 2022	MPXV; 3; B_ isolate MPXV/Germany/2022/RKI050.	197140	ON755256	ATTTTACTATTTTATTTAGTGTCTAGAAAAAAATGTGTGACCCACGACCG	MPXV_ON755256	Virus_dsDNA_env; Poxviridae; Chordopoxvirinae; Orthopoxvirus; MPXV; 3; B	Monkeypox virus	Linear	ON755256 DEU 2022	West Af	3	Europe	DEU	Germany	B	Human	MPXV_DEU_2022_RKI050	2022	Homo sapiens	ON755256
ON780016	Sat Jul 02 09:15:19 CDT 2022	MPXV; 3; B_ isolate INMI-Pt3.	197212	ON780016	ATTTTACTATTTTATTTAGTGTCTAGAAAAAAATGTGTGACCCACGACCG	MPXV_ON780016	Virus_dsDNA_env; Poxviridae; Chordopoxvirinae; Orthopoxvirus; MPXV; 3; B	Monkeypox virus	Linear	ON780016 ITA 2022	West Af	3	Europe	ITA	Italy: Rome	B	Human	MPXV_ITA_2022_INMI_Pt3	2022	Homo sapiens	ON780016
ON780017	Sat Jul 02 09:15:30 CDT 2022	MPXV; 3; B_ isolate INMI-Pt4.	197298	ON780017	ATAATATTAATGTACTAAAACTTATGTATTATTAATTTATCTAACTAAAG	MPXV_ON780017	Virus_dsDNA_env; Poxviridae; Chordopoxvirinae; Orthopoxvirus; MPXV; 3; B	Monkeypox virus	Linear	ON780017 ITA 2022	West Af	3	Europe	ITA	Italy: Rome	B	Human	MPXV_ITA_2022_INMI_Pt4	2022	Homo sapiens	ON780017
ON782021	Sat Jul 02 09:15:42 CDT 2022	MPXV; 3; B_ isolate MPX-37/Finland/2022.	197193	ON782021	ATAAGTTTTAGTACATTAATATTATATTTTACTATTTTATTTAGTGTCTA	MPXV_ON782021	Virus_dsDNA_env; Poxviridae; Chordopoxvirinae; Orthopoxvirus; MPXV; 3; B	Monkeypox virus	Linear	ON782021 FIN 2022	West Af	3	Europe	FIN	Finland: Helsinki	B	Human	MPXV_FIN_2022_37	2022	Homo sapiens	ON782021
ON782022	Sat Jul 02 09:15:51 CDT 2022	MPXV; 3; B_ isolate MPX-42/Finland/2022.	197176	ON782022	ATAAGTTTTAGTACATTAATATTATATTTTACTATTTTATTTAGTGTCTA	MPXV_ON782022	Virus_dsDNA_env; Poxviridae; Chordopoxvirinae; Orthopoxvirus; MPXV; 3; B	Monkeypox virus	Linear	ON782022 FIN 2022	West Af	3	Europe	FIN	Finland: Helsinki	B	Human	MPXV_FIN-2022_42	2022	Homo sapiens	ON782022
ON792320	Sat Jul 02 09:16:12 CDT 2022	MPXV; 3; B_ isolate hMpxV/Switzerland/ZH-UZH-IMV-3ba6449f/2022.	197179	ON792320	ATATTATATTTTACTATTTTATTTAGTGTCTAGAAAAAAATGTGTGACCC	MPXV_ON792320	Virus_dsDNA_env; Poxviridae; Chordopoxvirinae; Orthopoxvirus; MPXV; 3; B	Monkeypox virus	Linear	ON792320 CHE 2022	West Af	3	Europe	CHE	Switzerland: Zurich	B	Human	MPXV_CHE_ZH_UZH_IMV_3ba6449f_2022	2022	Homo sapiens	ON792320
ON792322	Sat Jul 02 09:16:22 CDT 2022	MPXV; 3; B_ isolate hMpxV/Switzerland/ZH-UZH-IMV-3ba64538/2022.	197205	ON792322	TTTTAGTACATTAATATTATATTTTACTATTTTATTTAGTGTCTAGAAAA	MPXV_ON792322	Virus_dsDNA_env; Poxviridae; Chordopoxvirinae; Orthopoxvirus; MPXV; 3; B	Monkeypox virus	Linear	ON792322 CHE 2022	West Af	3	Europe	CHE	Switzerland: Zurich	B	Human	MPXV_CHE_ZH_UZH_IMV_3ba64538_2022	2022	Homo sapiens	ON792322
ON803413	Sat Jul 02 09:16:32 CDT 2022	MPXV; 3; B_ isolate MpxV/human/CAN/UN-NML-2928/2022.	197199	ON803413	ATTTAATTTTACTATTTTATTTAGTGTCTAGAAAAAAATGTGTGACCCAC	MPXV_ON803413	Virus_dsDNA_env; Poxviridae; Chordopoxvirinae; Orthopoxvirus; MPXV; 3; B	Monkeypox virus	Linear	ON803413 CAN 2022	West Af	3	N America	CAN	Canada	B	Human	MPXV_CAN_2022_UN_NML_2928	2022	Homo sapiens	ON803413
ON803414	Sat Jul 02 09:18:16 CDT 2022	MPXV; 3; B_ isolate MpxV/human/CAN/UN-NML-2930/2022.	197199	ON803414	ATTTAATTTTACTATTTTATTTAGTGTCTAGAAAAAAATGTGTGACCCAC	MPXV_ON803414	Virus_dsDNA_env; Poxviridae; Chordopoxvirinae; Orthopoxvirus; MPXV; 3; B	Monkeypox virus	Linear	ON803414 CAN 2022	West Af	3	N America	CAN	Canada	B	Human	MPXV_CAN_2022_UN_NML_2930	2022	Homo sapiens	ON803414
ON803419	Sat Jul 02 09:18:27 CDT 2022	MPXV; 3; B_ isolate MpxV/human/CAN/UN-NML-2844/2022.	197198	ON803419	ATTTAATTTTACTATTTTATTTAGTGTCTAGAAAAAAATGTGTGACCCAC	MPXV_ON803419	Virus_dsDNA_env; Poxviridae; Chordopoxvirinae; Orthopoxvirus; MPXV; 3; B	Monkeypox virus	Linear	ON803419 CAN 2022	West Af	3	N America	CAN	Canada	B	Human	MPXV_CAN_2022_UN_NML_2844	2022	Homo sapiens	ON803419
ON803420	Sat Jul 02 09:18:39 CDT 2022	MPXV; 3; B_ isolate MpxV/human/CAN/UN-NML-2846/2022.	197199	ON803420	ATTTAATTTTACTATTTTATTTAGTGTCTAGAAAAAAATGTGTGACCCAC	MPXV_ON803420	Virus_dsDNA_env; Poxviridae; Chordopoxvirinae; Orthopoxvirus; MPXV; 3; B	Monkeypox virus	Linear	ON803420 CAN 2022	West Af	3	N America	CAN	Canada	B	Human	MPXV_CAN_2022_UN_NML_2846	2022	Homo sapiens	ON803420
ON803424	Sat Jul 02 09:18:56 CDT 2022	MPXV; 3; B_ isolate MpxV/human/CAN/UN-NML-2852/2022.	197209	ON803424	ATTTAATTTTACTATTTTATTTAGTGTCTAGAAAAAAATGTGTGACCCAC	MPXV_ON803424	Virus_dsDNA_env; Poxviridae; Chordopoxvirinae; Orthopoxvirus; MPXV; 3; B	Monkeypox virus	Linear	ON803424 CAN 2022	West Af	3	N America	CAN	Canada	B	Human	MPXV_CAN_2022_UN_NML_2852	2022	Homo sapiens	ON803424
ON803427	Sat Jul 02 09:19:07 CDT 2022	MPXV; 3; B_ isolate MpxV/human/CAN/UN-NML-2861/2022.	197221	ON803427	TAATTAATTTAATTTTACTATTTTATTTAGTGTCTAGAAAAAAATGTGTG	MPXV_ON803427	Virus_dsDNA_env; Poxviridae; Chordopoxvirinae; Orthopoxvirus; MPXV; 3; B	Monkeypox virus	Linear	ON803427 CAN 2022	West Af	3	N America	CAN	Canada	B	Human	MPXV_CAN_2022_UN_NML_2861	2022	Homo sapiens	ON803427
ON803429	Sat Jul 02 09:19:17 CDT 2022	MPXV; 3; B_ isolate MpxV/human/CAN/UN-NML-2873/2022.	197199	ON803429	ATTTAATTTTACTATTTTATTTAGTGTCTAGAAAAAAATGTGTGACCCAC	MPXV_ON803429	Virus_dsDNA_env; Poxviridae; Chordopoxvirinae; Orthopoxvirus; MPXV; 3; B	Monkeypox virus	Linear	ON803429 CAN 2022	West Af	3	N America	CAN	Canada	B	Human	MPXV_CAN_2022_UN_NML_2873	2022	Homo sapiens	ON803429
ON803430	Sat Jul 02 09:19:27 CDT 2022	MPXV; 3; B_ isolate MpxV/human/CAN/UN-NML-2874/2022.	197207	ON803430	TAATTTAATTTTACTATTTTATTTAGTGTCTAGAAAAAAATGTGTGACCC	MPXV_ON803430	Virus_dsDNA_env; Poxviridae; Chordopoxvirinae; Orthopoxvirus; MPXV; 3; B	Monkeypox virus	Linear	ON803430 CAN 2022	West Af	3	N America	CAN	Canada	B	Human	MPXV_CAN_2022_UN_NML_2874	2022	Homo sapiens	ON803430
ON803431	Sat Jul 02 09:19:37 CDT 2022	MPXV; 3; B_ isolate MpxV/human/CAN/UN-NML-2883/2022.	197199	ON803431	ATTTAATTTTACTATTTTATTTAGTGTCTAGAAAAAAATGTGTGACCCAC	MPXV_ON803431	Virus_dsDNA_env; Poxviridae; Chordopoxvirinae; Orthopoxvirus; MPXV; 3; B	Monkeypox virus	Linear	ON803431 CAN 2022	West Af	3	N America	CAN	Canada	B	Human	MPXV_CAN_2022_UN_NML_2883	2022	Homo sapiens	ON803431
ON803432	Sat Jul 02 09:19:46 CDT 2022	MPXV; 3; B_ isolate MpxV/human/CAN/UN-NML-2884/2022.	197199	ON803432	ATTTAATTTTACTATTTTATTTAGTGTCTAGAAAAAAATGTGTGACCCAC	MPXV_ON803432	Virus_dsDNA_env; Poxviridae; Chordopoxvirinae; Orthopoxvirus; MPXV; 3; B	Monkeypox virus	Linear	ON803432 CAN 2022	West Af	3	N America	CAN	Canada	B	Human	MPXV_CAN_2022_UN_NML_2884	2022	Homo sapiens	ON803432
ON803435	Sat Jul 02 09:19:57 CDT 2022	MPXV; 3; B_ isolate MpxV/human/CAN/UN-NML-2893/2022.	197199	ON803435	ATTTAATTTTACTATTTTATTTAGTGTCTAGAAAAAAATGTGTGACCCAC	MPXV_ON803435	Virus_dsDNA_env; Poxviridae; Chordopoxvirinae; Orthopoxvirus; MPXV; 3; B	Monkeypox virus	Linear	ON803435 CAN 2022	West Af	3	N America	CAN	Canada	B	Human	MPXV_CAN_2022_UN_NML_2893	2022	Homo sapiens	ON803435
ON803437	Sat Jul 02 09:20:07 CDT 2022	MPXV; 3; B_ isolate MpxV/human/CAN/UN-NML-2896/2022.	197211	ON803437	TAATTAATTTAATTTTACTATTTTATTTAGTGTCTAGAAAAAAATGTGTG	MPXV_ON803437	Virus_dsDNA_env; Poxviridae; Chordopoxvirinae; Orthopoxvirus; MPXV; 3; B	Monkeypox virus	Linear	ON803437 CAN 2022	West Af	3	N America	CAN	Canada	B	Human	MPXV_CAN_2022_UN_NML_2896	2022	Homo sapiens	ON803437
ON803438	Sat Jul 02 09:20:17 CDT 2022	MPXV; 3; B_ isolate MpxV/human/CAN/UN-NML-2897/2022.	197201	ON803438	AATTTAATTTTACTATTTTATTTAGTGTCTAGAAAAAAATGTGTGACCCA	MPXV_ON803438	Virus_dsDNA_env; Poxviridae; Chordopoxvirinae; Orthopoxvirus; MPXV; 3; B	Monkeypox virus	Linear	ON803438 CAN 2022	West Af	3	N America	CAN	Canada	B	Human	MPXV_CAN_2022_UN_NML_2897	2022	Homo sapiens	ON803438
ON803439	Sat Jul 02 09:20:26 CDT 2022	MPXV; 3; B_ isolate MpxV/human/CAN/UN-NML-2899/2022.	197199	ON803439	ATTTAATTTTACTATTTTATTTAGTGTCTAGAAAAAAATGTGTGACCCAC	MPXV_ON803439	Virus_dsDNA_env; Poxviridae; Chordopoxvirinae; Orthopoxvirus; MPXV; 3; B	Monkeypox virus	Linear	ON803439 CAN 2022	West Af	3	N America	CAN	Canada	B	Human	MPXV_CAN_2022_UN_NML_2899	2022	Homo sapiens	ON803439
ON803441	Sat Jul 02 09:20:36 CDT 2022	MPXV; 3; B_ isolate MpxV/human/CAN/UN-NML-2955/2022.	197211	ON803441	TAATNAATTTAATTTTACTATTTTATTTAGTGTCTAGAAAAAAATGTGTG	MPXV_ON803441	Virus_dsDNA_env; Poxviridae; Chordopoxvirinae; Orthopoxvirus; MPXV; 3; B	Monkeypox virus	Linear	ON803441 CAN 2022	West Af	3	N America	CAN	Canada	B	Human	MPXV_CAN_2022_UN_NML_2955	2022	Homo sapiens	ON803441
ON803442	Sat Jul 02 09:20:53 CDT 2022	MPXV; 3; B_ isolate MpxV/human/CAN/UN-NML-2967/2022.	197211	ON803442	TAATTAATTTAATTTTACTATTTTATTTAGTGTCTAGAAAAAAATGTGTG	MPXV_ON803442	Virus_dsDNA_env; Poxviridae; Chordopoxvirinae; Orthopoxvirus; MPXV; 3; B	Monkeypox virus	Linear	ON803442 CAN 2022	West Af	3	N America	CAN	Canada	B	Human	MPXV_CAN_2022_UN_NML_2967	2022	Homo sapiens	ON803442
ON803444	Sat Jul 02 09:21:01 CDT 2022	MPXV; 3; B_ isolate MpxV/human/CAN/UN-NML-2969/2022.	197182	ON803444	ATTTAATTTTACTATTTTATTTAGTGTCTAGAAAAAAATGTGTGACCCAC	MPXV_ON803444	Virus_dsDNA_env; Poxviridae; Chordopoxvirinae; Orthopoxvirus; MPXV; 3; B	Monkeypox virus	Linear	ON803444 CAN 2022	West Af	3	N America	CAN	Canada	B	Human	MPXV_CAN_2022_UN_NML_2969	2022	Homo sapiens	ON803444
ON808413	Sat Jul 02 09:21:22 CDT 2022	MPXV; 3; B_ isolate CVR_MPXV1a.	197131	ON808413	TATTATATTTTACTATTTTATTTAGTGTCTAGAAAAAAATGTGTGACCCA	MPXV_ON808413	Virus_dsDNA_env; Poxviridae; Chordopoxvirinae; Orthopoxvirus; MPXV; 3; B	Monkeypox virus	Linear	ON808413 GBR 2022	West Af	3	Europe	GBR	UK: Glascow	B	Human	MPXV_UK_2022_CVR_MPXV1a	2022	Homo sapiens	ON808413
ON808414	Sat Jul 02 09:21:32 CDT 2022	MPXV; 3; B_ isolate CVR_MPXV1b.	197131	ON808414	TATTATATTTTACTATTTTATTTAGTGTCTAGAAAAAAATGTGTGACCCA	MPXV_ON808414	Virus_dsDNA_env; Poxviridae; Chordopoxvirinae; Orthopoxvirus; MPXV; 3; B	Monkeypox virus	Linear	ON808414 GBR 2022	West Af	3	Europe	GBR	UK	B	Human	MPXV_UK_2022_CVR_MPXV1b	2022	Homo sapiens	ON808414
ON808415	Sat Jul 02 09:21:43 CDT 2022	MPXV; 3; B_ isolate CVR_MPXV1c.	197131	ON808415	TATTATATTTTACTATTTTATTTAGTGTCTAGAAAAAAATGTGTGACCCA	MPXV_ON808415	Virus_dsDNA_env; Poxviridae; Chordopoxvirinae; Orthopoxvirus; MPXV; 3; B	Monkeypox virus	Linear	ON808415 GBR 2022	West Af	3	Europe	GBR	UK	B	Human	MPXV_UK_2022_CVR_MPXV1c	2022	Homo sapiens	ON808415
ON808416	Sat Jul 02 09:21:53 CDT 2022	MPXV; 3; B_ isolate CVR_MPXV1d.	197131	ON808416	TATTATATTTTACTATTTTATTTAGTGTCTAGAAAAAAATGTGTGACCCA	MPXV_ON808416	Virus_dsDNA_env; Poxviridae; Chordopoxvirinae; Orthopoxvirus; MPXV; 3; B	Monkeypox virus	Linear	ON808416 GBR 2022	West Af	3	Europe	GBR	UK	B	Human	MPXV_UK_2022_CVR_MPXV1d	2022	Homo sapiens	ON808416
ON813252	Sat Jul 02 09:22:12 CDT 2022	MPXV; 3; B_ isolate MPXV/Germany/2022/RKI052.	197143	ON813252	ATTTTACTATTTTATTTAGTGTCTAGAAAAAAATGTGTGACCCACGACCG	MPXV_ON813252	Virus_dsDNA_env; Poxviridae; Chordopoxvirinae; Orthopoxvirus; MPXV; 3; B	Monkeypox virus	Linear	ON813252 DEU 2022	West Af	3	Europe	DEU	Germany	B	Human	MPXV_DEU_2022_RKI052	2022	Homo sapiens	ON813252
ON813253	Sat Jul 02 09:22:21 CDT 2022	MPXV; 3; B_ isolate MPXV/Germany/2022/RKI053.	197140	ON813253	ATTTTACTATTTTATTTAGTGTCTAGAAAAAAATGTGTGACCCACGACCG	MPXV_ON813253	Virus_dsDNA_env; Poxviridae; Chordopoxvirinae; Orthopoxvirus; MPXV; 3; B	Monkeypox virus	Linear	ON813253 DEU 2022	West Af	3	Europe	DEU	Germany	B	Human	MPXV_DEU_2022_RKI053	2022	Homo sapiens	ON813253
ON813254	Sat Jul 02 09:22:38 CDT 2022	MPXV; 3; B_ isolate MPXV/Germany/2022/RKI057.	197140	ON813254	ATTTTACTATTTTATTTAGTGTCTAGAAAAAAATGTGTGACCCACGACCG	MPXV_ON813254	Virus_dsDNA_env; Poxviridae; Chordopoxvirinae; Orthopoxvirus; MPXV; 3; B	Monkeypox virus	Linear	ON813254 DEU 2022	West Af	3	Europe	DEU	Germany	B	Human	MPXV_DEU_2022_RKI057	2022	Homo sapiens	ON813254
ON813255	Sat Jul 02 09:22:48 CDT 2022	MPXV; 3; B_ isolate MPXV/Germany/2022/RKI058.	197140	ON813255	ATTTTACTATTTTATTTAGTGTCTAGAAAAAAATGTGTGACCCACGACCG	MPXV_ON813255	Virus_dsDNA_env; Poxviridae; Chordopoxvirinae; Orthopoxvirus; MPXV; 3; B	Monkeypox virus	Linear	ON813255 DEU 2022	West Af	3	Europe	DEU	Germany	B	Human	MPXV_DEU_2022_RKI058	2022	Homo sapiens	ON813255
ON813256	Sat Jul 02 09:22:58 CDT 2022	MPXV; 3; B_ isolate MPXV/Germany/2022/RKI059.	197140	ON813256	ATTTTACTATTTTATTTAGTGTCTAGAAAAAAATGTGTGACCCACGACCG	MPXV_ON813256	Virus_dsDNA_env; Poxviridae; Chordopoxvirinae; Orthopoxvirus; MPXV; 3; B	Monkeypox virus	Linear	ON813256 DEU 2022	West Af	3	Europe	DEU	Germany	B	Human	MPXV_DEU_2022_RKI059	2022	Homo sapiens	ON813256
ON813258	Sat Jul 02 09:23:26 CDT 2022	MPXV; 3; B_ isolate MPXV/Germany/2022/RKI054.	197140	ON813258	ATTTTACTATTTTATTTAGTGTCTAGAAAAAAATGTGTGACCCACGACCG	MPXV_ON813258	Virus_dsDNA_env; Poxviridae; Chordopoxvirinae; Orthopoxvirus; MPXV; 3; B	Monkeypox virus	Linear	ON813258 DEU 2022	West Af	3	Europe	DEU	Germany	B	Human	MPXV_DEU_2022_RKI054	2022	Homo sapiens	ON813258
ON813259	Sat Jul 02 09:23:36 CDT 2022	MPXV; 3; B_ isolate MPXV/Germany/2022/RKI055.	197140	ON813259	ATTTTACTATTTTATTTAGTGTCTAGAAAAAAATGTGTGACCCACGACCG	MPXV_ON813259	Virus_dsDNA_env; Poxviridae; Chordopoxvirinae; Orthopoxvirus; MPXV; 3; B	Monkeypox virus	Linear	ON813259 DEU 2022	West Af	3	Europe	DEU	Germany	B	Human	MPXV_DEU_2022_RKI055	2022	Homo sapiens	ON813259
ON813260	Sat Jul 02 09:23:47 CDT 2022	MPXV; 3; B_ isolate MPXV/Germany/2022/RKI056.	197140	ON813260	ATTTTACTATTTTATTTAGTGTCTAGAAAAAAATGTGTGACCCACGACCG	MPXV_ON813260	Virus_dsDNA_env; Poxviridae; Chordopoxvirinae; Orthopoxvirus; MPXV; 3; B	Monkeypox virus	Linear	ON813260 DEU 2022	West Af	3	Europe	DEU	Germany	B	Human	MPXV_DEU_2022_RKI056	2022	Homo sapiens	ON813260
ON813261	Sat Jul 02 09:23:59 CDT 2022	MPXV; 3; B_ isolate MPXV/Germany/2022/RKI061.	197140	ON813261	ATTTTACTATTTTATTTAGTGTCTAGAAAAAAATGTGTGACCCACGACCG	MPXV_ON813261	Virus_dsDNA_env; Poxviridae; Chordopoxvirinae; Orthopoxvirus; MPXV; 3; B	Monkeypox virus	Linear	ON813261 DEU 2022	West Af	3	Europe	DEU	Germany	B	Human	MPXV_DEU_2022_RKI061	2022	Homo sapiens	ON813261
ON813262	Sat Jul 02 09:24:10 CDT 2022	MPXV; 3; B_ isolate MPXV/Germany/2022/RKI062.	197140	ON813262	ATTTTACTATTTTATTTAGTGTCTAGAAAAAAATGTGTGACCCACGACCG	MPXV_ON813262	Virus_dsDNA_env; Poxviridae; Chordopoxvirinae; Orthopoxvirus; MPXV; 3; B	Monkeypox virus	Linear	ON813262 DEU 2022	West Af	3	Europe	DEU	Germany	B	Human	MPXV_DEU_2022_RKI062	2022	Homo sapiens	ON813262
ON813263	Sat Jul 02 09:24:21 CDT 2022	MPXV; 3; B_ isolate MPXV/Germany/2022/RKI063.	197139	ON813263	ATTTTACTATTTTATTTAGTGTCTAGAAAAAAATGTGTGACCCACGACCG	MPXV_ON813263	Virus_dsDNA_env; Poxviridae; Chordopoxvirinae; Orthopoxvirus; MPXV; 3; B	Monkeypox virus	Linear	ON813263 DEU 2022	West Af	3	Europe	DEU	Germany	B	Human	MPXV_DEU_2022_RKI063	2022	Homo sapiens	ON813263
ON813264	Sat Jul 02 09:24:33 CDT 2022	MPXV; 3; B_ isolate MPXV/Germany/2022/RKI064.	197140	ON813264	ATTTTACTATTTTATTTAGTGTCTAGAAAAAAATGTGTGACCCACGACCG	MPXV_ON813264	Virus_dsDNA_env; Poxviridae; Chordopoxvirinae; Orthopoxvirus; MPXV; 3; B	Monkeypox virus	Linear	ON813264 DEU 2022	West Af	3	Europe	DEU	Germany	B	Human	MPXV_DEU_2022_RKI064	2022	Homo sapiens	ON813264
ON813265	Sat Jul 02 09:24:45 CDT 2022	MPXV; 3; B_ isolate MPXV/Germany/2022/RKI065.	197140	ON813265	ATTTTACTATTTTATTTAGTGTCTAGAAAAAAATGTGTGACCCACGACCG	MPXV_ON813265	Virus_dsDNA_env; Poxviridae; Chordopoxvirinae; Orthopoxvirus; MPXV; 3; B	Monkeypox virus	Linear	ON813265 DEU 2022	West Af	3	Europe	DEU	Germany	B	Human	MPXV_DEU_2022_RKI065	2022	Homo sapiens	ON813265
ON813266	Sat Jul 02 09:24:58 CDT 2022	MPXV; 3; B_ isolate MPXV/Germany/2022/RKI056.	197140	ON813266	ATTTTACTATTTTATTTAGTGTCTAGAAAAAAATGTGTGACCCACGACCG	MPXV_ON813266	Virus_dsDNA_env; Poxviridae; Chordopoxvirinae; Orthopoxvirus; MPXV; 3; B	Monkeypox virus	Linear	ON813266 DEU 2022	West Af	3	Europe	DEU	Germany	B	Human	MPXV_DEU_2022_RKI056	2022	Homo sapiens	ON813266
ON813267	Sat Jul 02 09:25:08 CDT 2022	MPXV; 3; B_ isolate MPXV/Germany/2022/RKI067.	197140	ON813267	ATTTTACTATTTTATTTAGTGTCTAGAAAAAAATGTGTGACCCACGACCG	MPXV_ON813267	Virus_dsDNA_env; Poxviridae; Chordopoxvirinae; Orthopoxvirus; MPXV; 3; B	Monkeypox virus	Linear	ON813267 DEU 2022	West Af	3	Europe	DEU	Germany	B	Human	MPXV_DEU_2022_RKI067	2022	Homo sapiens	ON813267
ON838178	Sat Jul 02 09:25:21 CDT 2022	MPXV; 3; B_ isolate SI2022_S7.	197652	ON838178	TTTATATTTTACTATTTTATTTANNNNNNNNNNNNNATGTGTGACCCACG	MPXV_ON838178	Virus_dsDNA_env; Poxviridae; Chordopoxvirinae; Orthopoxvirus; MPXV; 3; B	Monkeypox virus	Linear	ON838178 SLO 2022	West Af	3	Europe	SLO	Slovenia	B	Human	MPXV_SLO_2022_S7	2022	Homo sapiens	ON838178
ON838939	Sat Jul 02 09:25:31 CDT 2022	MPXV; 3; B_ isolate 8887.	197185	ON838939	ATTTTACTATTTTATTTAGTGTCTAGAAAAAAATGTGTGACCCACGACCG	MPXV_ON838939	Virus_dsDNA_env; Poxviridae; Chordopoxvirinae; Orthopoxvirus; MPXV; 3; B	Monkeypox virus	Linear	ON838939 ESP 2022	West Af	3	Europe	ESP	Spain: Madrid	B	Human	MPXV_ESP_2022_8887	2022	Homo sapiens	ON838939
ON838940	Sat Jul 02 09:25:53 CDT 2022	MPXV; 3; B_ isolate 4061.	197165	ON838940	ATTTTACTATTTTATTTAGTGTCTAGAAAAAAATGTGTGACCCACGACCG	MPXV_ON838940	Virus_dsDNA_env; Poxviridae; Chordopoxvirinae; Orthopoxvirus; MPXV; 3; B	Monkeypox virus	Linear	ON838940 ESP 2022	West Af	3	Europe	ESP	Spain: Madrid	B	Human	MPXV_ESP_2022_4061	2022	Homo sapiens	ON838940
ON843165	Sat Jul 02 09:26:03 CDT 2022	MPXV; 3; B_ isolate Monkeypox/PT0033/2022.	197221	ON843165	TAATTAATTTAATTTTACTATTTTATTTAGTGTCTAGAAAAAAATGTGTG	MPXV_ON843165	Virus_dsDNA_env; Poxviridae; Chordopoxvirinae; Orthopoxvirus; MPXV; 3; B	Monkeypox virus	Linear	ON843165 PRT 2022	West Af	3	Europe	PRT	Portugal	B	Human	MPXV_PT0033_2022	2022	Homo sapiens	ON843165
ON843166	Sat Jul 02 09:26:14 CDT 2022	MPXV; 3; B_ isolate Monkeypox/PT0038/2022.	197221	ON843166	TAATTAATTTAATTTTACTATTTTATTTAGTGTCTAGAAAAAAATGTGTG	MPXV_ON843166	Virus_dsDNA_env; Poxviridae; Chordopoxvirinae; Orthopoxvirus; MPXV; 3; B	Monkeypox virus	Linear	ON843166 PRT 2022	West Af	3	Europe	PRT	Portugal	B	Human	MPXV_PT0038_2022	2022	Homo sapiens	ON843166
ON843168	Sat Jul 02 09:26:26 CDT 2022	MPXV; 3; B_ isolate Monkeypox/PT0032/2022.	197221	ON843168	TAATTAATTTAATTTTACTATTTTATTTAGTGTCTAGAAAAAAATGTGTG	MPXV_ON843168	Virus_dsDNA_env; Poxviridae; Chordopoxvirinae; Orthopoxvirus; MPXV; 3; B	Monkeypox virus	Linear	ON843168 PRT 2022	West Af	3	Europe	PRT	Portugal	B	Human	MPXV_PT0032_2022	2022	Homo sapiens	ON843168
ON843170	Sat Jul 02 09:26:43 CDT 2022	MPXV; 3; B_ isolate Monkeypox/PT0031/2022.	197221	ON843170	TAATTAATTTAATTTTACTATTTTATTTAGTGTCTAGAAAAAAATGTGTG	MPXV_ON843170	Virus_dsDNA_env; Poxviridae; Chordopoxvirinae; Orthopoxvirus; MPXV; 3; B	Monkeypox virus	Linear	ON843170 PRT 2022	West Af	3	Europe	PRT	Portugal	B	Human	MPXV_PT0031_2022	2022	Homo sapiens	ON843170
ON843172	Sat Jul 02 09:26:53 CDT 2022	MPXV; 3; B_ isolate Monkeypox/PT0035/2022.	197221	ON843172	TAATTAATTTAATTTTACTATTTTATTTAGTGTCTAGAAAAAAATGTGTG	MPXV_ON843172	Virus_dsDNA_env; Poxviridae; Chordopoxvirinae; Orthopoxvirus; MPXV; 3; B	Monkeypox virus	Linear	ON843172 PRT 2022	West Af	3	Europe	PRT	Portugal	B	Human	MPXV_PT0035_2022	2022	Homo sapiens	ON843172
ON843173	Sat Jul 02 09:27:04 CDT 2022	MPXV; 3; B_ isolate Monkeypox/PT0029/2022.	197221	ON843173	TAATTAATTTAATTTTACTATTTTATTTAGTGTCTAGAAAAAAATGTGTG	MPXV_ON843173	Virus_dsDNA_env; Poxviridae; Chordopoxvirinae; Orthopoxvirus; MPXV; 3; B	Monkeypox virus	Linear	ON843173 PRT 2022	West Af	3	Europe	PRT	Portugal	B	Human	MPXV_PT0029_2022	2022	Homo sapiens	ON843173
ON843174	Sat Jul 02 09:27:14 CDT 2022	MPXV; 3; B_ isolate Monkeypox/PT0046/2022.	197221	ON843174	TAATTAATTTAATTTTACTATTTTATTTAGTGTCTAGAAAAAAATGTGTG	MPXV_ON843174	Virus_dsDNA_env; Poxviridae; Chordopoxvirinae; Orthopoxvirus; MPXV; 3; B	Monkeypox virus	Linear	ON843174 PRT 2022	West Af	3	Europe	PRT	Portugal	B	Human	MPXV_PT0046_2022	2022	Homo sapiens	ON843174
ON843176	Sat Jul 02 09:27:25 CDT 2022	MPXV; 3; B_ isolate Monkeypox/PT0041/2022.	197226	ON843176	TAATTAATTTAATTTTACTATTTTATTTAGTGTCTAGAAAAAAATGTGTG	MPXV_ON843176	Virus_dsDNA_env; Poxviridae; Chordopoxvirinae; Orthopoxvirus; MPXV; 3; B	Monkeypox virus	Linear	ON843176 PRT 2022	West Af	3	Europe	PRT	Portugal	B	Human	MPXV_PT0041_2022	2022	Homo sapiens	ON843176
