# Supplementary material for: A Customized Monkeypox Virus Genomic Database (MPXV DB v1.0) for Rapid Sequence Analysis and Phylogenomic Discoveries in CLC Microbial Genomics
Source: Viruses. 2022 Dec 22;15(1):40. doi: 10.3390/v15010040 (PMC9861985; doi:10.3390/v15010040)
Supplement: Supplementary file 1 [file viruses-15-00040-s001.zip › TABLE S2 MOCOVA (v1.0) metadata.xlsx]

## Sheet: MOCOVA (V1.0)
Name	Modified	Description	Size	Accession	Start of sequence	Latin name	Taxonomy	Common name	Linear	Host_common name	Isolate	Host	Assembly ID
CPXV_NC_003663	Wed Jul 13 21:23:58 CDT 2022	CPXV;	224499	NC_003663	TAGTAAAATTAAATTAATTATAAAATTATATATATAATTTACTAACTTTA	Cowpox virus	Virus_dsDNA_env; Poxviridae; Chordopoxvirinae;Orthopoxvirus; CPXV;	Cowpox	Linear	Cattle		Bos taurus	GCF_000839185.1
MOCV_NC_001731	Wed Jul 13 21:23:17 CDT 2022	MOCV; subtype 1.	190289	NC_001731	TGCCCCTAGAAAAGAGTTCATTTATAGGGGGAAAAATTTGGCAAAACCGC	Molluscum contagiosum virus subtype 1	Virus_dsDNA_env; Poxviridae; Chordopoxvirinae;Molluscipoxvirus; MOCV;1	Molluscum contagiosum	Linear	Human		Homo sapiens	GCF_000843325.1
VACV_NC_006998	Wed Jul 13 21:24:51 CDT 2022	VACV;	194711	NC_006998	ATTTAAAATATAATATTAATGTACTAAAACTTATATATTATTAATTTATC	Vaccinia virus	Virus_dsDNA_env; Poxviridae; Chordopoxvirinae;Orthopoxvirus; VACV;	Vaccinia	Linear	Human		Homo sapiens	GCF_000860085.1
VARV_NC_001611	Wed Jul 13 21:22:08 CDT 2022	VARV; Ind3.	185578	NC_001611	CTCGAGAGTATATGTTGTTGAACGTTATTGTTTGAGAAATAGTTGATGCA	Variola virus	Virus_dsDNA_env; Poxviridae; Chordopoxvirinae;Orthopoxvirus; VARV;	Smallpox	Linear	Human	Ind3	Homo sapiens	GCF_000859885.1
